# Supplementary material for: Systematic Identification of Novel, Essential Host Genes Affecting Bromovirus RNA Replication
Source: PLoS One. 2011 Aug 22;6(8):e23988. doi: 10.1371/journal.pone.0023988 (PMC3161824; doi:10.1371/journal.pone.0023988)
Supplement: Table S1 — Dox-repressible essential yeast strains that did not transform with BMV expression plasmids after repeated attempts. (XLSX) [file pone.0023988.s001.xlsx]

## Sheet: Sheet1
Table S1. Dox-repressible essential yeast strains that did not transform with BMV expression plasmids after repeated attempts.
Note 1: Blue text indicates a yeast ORF for which a promoter replacement strain appears twice in the arrayed strain library. Thus, if one of the duplicates did not transform, but the other did, the ORF will also appear in Table S4 (analyzed strain data).
	ORF	Gene
1	YLR153C	ACS2
2	YLR397C	AFG2
3	YOL130W	ALR1
4	YDL029W	ARP2
5	YJL081C	ARP4
6	YKL052C	ASK1
7	YDR361C	BCP1
8	YDL143W	CCT4
9	YDR188W	CCT6
10	YFL009W	CDC4
11	YGL155W	CDC43
12	YPR019W	CDC54
13	YJL194W	CDC6
14	YMR168C	CEP3
15	YMR168C	CEP3
16	YLL050C	COF1
17	YGR218W	CRM1
18	YLR323C	CWC24
19	YDR016C	DAD1
20	YKR083C	DAD2
21	YDL031W	DBP10
22	YOL149W	DCP1
23	YOR236W	DFR1
24	YGL061C	DUO1
25	YLR186W	EMG1
26	YBR247C	ENP1
27	YPL028w	ERG10
28	YGL001C	ERG26
29	YJR093C	FIP1
30	YNL256W	FOL1
31	YGR267C	FOL2
32	YPL075W	GCR1
33	YPL075W	GCR1
34	YFL017C	GNA1
35	YLL035W	GRC3
36	YJL033W	HCA4
37	YHR197W	IPI2
38	YPL242C	IQG1
39	YNL188W	KAR1
40	YNL132W	KRE33
41	YDR062W	LCB2
42	YER127W	LCP5
43	YEL032W	MCM3
44	YOR174W	MED4
45	YOL135C	MED7
46	YOR232W	MGE1
47	YGL106W	MLC1
48	YOR326W	MYO2
49	YHR042W	NCP1
50	YOR372C	NDD1
51	YJL076W	NET1
52	YFR002W	NIC96
53	YPL211W	NIP7
54	YPL233W	NSL1
55	YDR356W	NUF1
56	YOR098C	NUP1
57	YJL061W	NUP82
58	YGR179C	OKP1
59	YNL261W	ORC5
60	YJL002C	OST1
61	YER165W	PAB1
62	YBL030C	PET9
63	YNL102W	POL1
64	YBL035C	POL12
65	YNL262W	POL2
66	YBR088C	POL30
67	YKR086W	PRP16
68	YER013W	PRP22
69	YGR075C	PRP38
70	YGL120C	PRP43
71	YNL216W	RAP1
72	YFR051C	RET2
73	YLR071C	RGR1
74	YBR153W	RIB7
75	YDR091C	RLI1
76	YMR239C	RNT1
77	YOR341W	RPA190
78	YLR029C	RPL15A
79	YOL120C	RPL18A
80	YGL103W	RPL28
81	YFR004W	RPN11
82	YDL147W	RPN5
83	YJR123W	RPS5
84	YMR270C	RRN9
85	YOL142W	RRP40
86	YCR035C	RRP43
87	YCR052W	RSC6
88	YER125W	RSP5
89	YPL218W	SAR1
90	YNL272C	SEC2
91	YDR498C	SEC20
92	YIL109C	SEC24
93	YGR120C	SEC35
94	YPR055W	SEC8
95	YPL083C	SEN54
96	YLL003W	SFI1
97	YKL006C-A	SFT1
98	YLR336C	SGD1
99	YDR088C	SLU7
100	YGR013W	SNU71
101	YCL054W	SPB1
102	YKR037C	SPC34
103	YHR172W	SPC97
104	YGL069C	SRF3
105	YGL069C	SRF3
106	YLR005W	SSL1
107	YBL034C	STU1
108	YLR316c	TAD3
109	YMR309c	TAD3
110	YGR274C	TAF1
111	YMR227C	TAF7
112	YPL063W	TIM50
113	YPL063W	TIM50
114	YOR194C	TOA1
115	YNL131W	TOM22
116	YMR203W	TOM40
117	YJL087C	TRL1
118	YDR407C	TRS120
119	YLR212c	TUB4
120	YPL020C	ULP1
122	YGL068W	USE1
121	YGL068W	USE1
123	YGR128C	UTP8
124	YGR128C	UTP8
125	YGR065C	VHT1
126	YGL225W	VRG4
127	YGL225W	VRG4
128	YCL053C	YCL053C
129	YDR196C	YDR196C
130	YDR412W	YDR412W
131	YDR437W	YDR437W
132	YHR020W	YHR020W
133	YJR041C	YJR041C
134	YKL083w	YKL083W
135	YLR008C	YLR008C
136	YLR101C	YLR101C
137	YLR140W	YLR140W
138	YLR145W	YLR145W
139	YLR243W	YLR243W
140	YML065W	YML065W
141	YML085C	YML085C
142	YNL062C	YNL062C
143	YNL150W	YNL150W
144	YNL172W	YNL172W
145	YNL260C	YNL260C
146	YNL308C	YNL308C
147	YNR003C	YNR003C
148	YNR046W	YNR046W
149	YOR102W	YOR102W
150	YPL142C	YPL142C
151	YPR085C	YPR085C
