# Supplementary material for: Systematic Identification of Novel, Essential Host Genes Affecting Bromovirus RNA Replication
Source: PLoS One. 2011 Aug 22;6(8):e23988. doi: 10.1371/journal.pone.0023988 (PMC3161824; doi:10.1371/journal.pone.0023988)
Supplement: Table S2 — Number of dox-repressible essential yeast strains excluded at each pass and time point due to growth or Fluc values. (XLSX) [file pone.0023988.s002.xlsx]

## Sheet: Sheet 1
Table S2. Number of dox-repressible essential yeast strains excluded at each pass and time point due to growth or Fluc values.
	Pass 1, 24 hr	Pass 2, 24 hr	Pass 1, 48 hr	Pass 2, 48 hr
Number of strains excluded due to growth or Fluca, b, c	226	253	337	286
Untreated	60	56	173	130
Dox treatment	130	154	137	130
Fluc	36	43	27	26
aNumbers are based on the 741 strains that transformed.
bNumbers represent strains unique to each filter.
cSee Table S3 to identify specific strains.
