# Supplementary material for: Systematic Identification of Novel, Essential Host Genes Affecting Bromovirus RNA Replication
Source: PLoS One. 2011 Aug 22;6(8):e23988. doi: 10.1371/journal.pone.0023988 (PMC3161824; doi:10.1371/journal.pone.0023988)
Supplement: Table S3 — Dox-repressible essential yeast strains excluded from reporter gene-based primary screen analysis due to growth and/or Fluc value. (XLSX) [file pone.0023988.s003.xlsx]

## Sheet: Pass 1, 24 hr excluded
Table S3. Dox-repressible essential yeast strains excluded from reporter gene-based primary screen analysis due to growth and/or Fluc value.
Note 1: For each pass and time point, a value of "0" indicates that the strain passed the applied filter and was included in analysis, while a value of "1" indicates that the strain failed the applied filter and was excluded from data analysis. Filter is indicated by column headings: Growth, untreated; Growth, dox-treated; Fluc.
	ORF	Gene	Growth, untreated	Growth, dox-treated	Fluc
1	YOR335C	ALA1	1	1	0
2	YGL065C	ALG2	0	1	1
3	YPR180W	AOS1	1	1	0
4	YNR035C	ARC35	0	1	1
5	YBR234C	ARC40	0	1	1
6	YBR234C	ARC40	0	1	1
7	YPR034W	ARP7	1	1	0
8	YML077W	BET5	1	1	0
9	YDR299W	BFR2	0	1	1
10	YHR107C	CDC12	0	0	1
11	YAL038W	CDC19	0	1	1
12	YLR314C	CDC3	1	0	0
13	YOL139C	CDC33	0	0	1
14	YDR054C	CDC34	0	1	1
15	YDR168w	CDC37	1	1	0
16	YDR168w	CDC37	1	1	0
17	YLR229C	CDC42	0	1	1
18	YBR202W	CDC47	0	0	1
19	YDL126c	CDC48	0	0	1
20	YMR001C	CDC5	1	1	0
21	YLR459W	CDC91	0	1	1
22	YBR029C	CDS1	0	1	1
23	YDR301W	CFT1	0	1	1
24	YER026C	CHO1	0	1	1
25	YPR105C	COG4	0	1	1
26	YDL145C	COP1	0	1	1
27	YGL238W	CSE1	0	1	1
28	YOR204W	DED1	0	1	1
29	YHR019C	DED81	0	1	0
30	YPR082C	DIB1	1	1	0
31	YOL021C	DIS3	0	1	1
32	YPR183W	DPM1	1	1	0
33	YIL003W	DRE3	0	1	0
34	YHR068W	DYS1	1	1	0
35	YAL003W	EFB1	0	1	1
36	YFL024C	EPL1	0	1	1
37	YBL040C	ERD2	0	1	1
38	YMR208W	ERG12	0	0	1
39	YMR208W	ERG12	0	1	1
40	YML126C	ERG13	1	1	0
41	YGR060W	ERG25	0	1	1
42	YML130C	ERO1	0	1	1
43	YDL166C	FAP7	0	1	1
44	YPL231W	FAS2	0	1	1
45	YLR060W	FRS1	0	1	1
46	YLR291C	GCD7	0	1	1
47	YGR173w	GIR1	1	1	0
48	YOR168W	GLN4	1	1	0
49	YDR302W	GPI11	1	0	0
50	YHR188C	GPI16	0	1	1
51	YPL076W	GPI2	1	1	0
52	YLL035W	GRC3	0	1	0
53	YMR290C	HAS1	0	0	1
54	YDR232W	HEM1	0	1	1
55	YMR288W	HSH155	0	1	0
56	YLR223C	IFH1	1	1	0
57	YBL076C	ILS1	0	1	1
58	YHR085W	IPI1	1	1	0
59	YDR037W	KRS1	0	0	1
60	YOR181W	LAS17	0	1	1
61	YMR296C	LCB1	0	0	1
62	YDR062W	LCB2	0	1	0
63	YFL018W-A	LPD1	0	1	0
64	YER146W	LSM5	0	1	1
65	YDR060W	MAK21	0	1	0
66	YMR043W	MCM1	0	1	1
67	YLR106C	MDN1	1	1	0
68	YHR058C	MED6	0	1	0
69	YPL169C	MEX67	0	1	1
70	YIL106W	MOB1	1	1	0
71	YPL082C	MOT1	1	1	0
72	YJR002W	MPP10	1	1	0
73	YKL186C	MTR2	0	1	0
74	YJL050W	MTR4	0	0	1
75	YAL034W-A	MTW1	0	1	0
76	YNR043W	MVD1	1	1	0
77	YGL122C	NAB2	0	0	1
78	YPL190C	NAB3	0	1	1
79	YPL093W	NOG1	0	1	1
80	YNR053C	NOG2	0	1	0
81	YPL043W	NOP4	0	1	0
82	YNL251C	NRD1	0	1	1
83	YER006W	NUG1	1	0	0
84	YGL172W	NUP49	0	0	1
85	YHR118C	ORC6	1	1	0
86	YDR228C	PCF11	1	1	0
87	YBR196C	PGI1	0	1	1
88	YGL008C	PMA1	0	1	1
89	YER003C	PMI40	0	0	1
90	YGR030C	POP6	0	1	0
91	YOL038W	PRE6	0	1	1
92	YGR091W	PRP31	0	1	1
93	YDL055C	PSA1	0	1	1
94	YDL055C	PSA1	0	1	1
95	YAL043C	PTA1	0	1	1
96	YDL105W	QRI2	1	1	1
97	YOR048C	RAT1	0	1	1
98	YBR002C	RER2	0	0	1
99	YOR207C	RET1	0	1	1
100	YPL010W	RET3	1	1	0
101	YBL020W	RFT1	0	1	1
102	YNL163C	RIA1	0	1	0
103	YBR153W	RIB7	0	0	1
104	YLR009W	RLP24	0	1	1
105	YMR061W	RNA14	0	1	1
106	YMR200W	ROT1	0	1	1
107	YOR210W	RPB10	0	1	1
108	YOL005C	RPB11	0	1	1
109	YOR151C	RPB2	0	0	1
110	YOR224C	RPB8	0	1	1
111	YJL011C	RPC17	0	0	1
112	YNL113W	RPC19	0	0	1
113	YKL144C	RPC25	0	0	1
114	YNL151C	RPC31	0	0	1
115	YNL151C	RPC31	0	1	1
116	YKR025W	RPC37	0	1	1
117	YBR079C	RPG1	0	0	1
118	YKL180W	RPL17A	0	1	0
119	YML091c	RPM2	0	1	0
120	YFR004W	RPN11	0	1	1
121	YOR261C	RPN8	0	0	1
122	YDL140C	RPO21	0	1	1
123	YPR187W	RPO26	0	1	1
124	YOR116C	RPO31	0	1	1
125	YHR062C	RPP1	0	0	1
126	YDL007W	RPT2	0	1	1
127	YOR259C	RPT4	0	1	1
128	YGL048C	RPT6	0	1	0
129	YHR069C	RRP4	0	1	1
130	YDR280W	RRP45	0	1	1
131	YFR037C	RSC8	0	1	1
132	YPL235W	RVB2	0	0	1
133	YFR005C	SAD1	1	1	0
134	YER043C	SAH1	0	1	1
135	YHR205W	SCH9	0	0	1
136	YLR166C	SEC10	0	0	1
137	YIR022W	SEC11	0	1	1
138	YLR208W	SEC13	0	1	1
139	YGL233W	SEC15	0	1	1
140	YBL050W	SEC17	0	1	1
141	YBR080C	SEC18	1	1	1
142	YNL272C	SEC2	1	1	0
143	YNL287W	SEC21	0	1	1
144	YDR238C	SEC26	0	1	1
145	YGL137W	SEC27	1	1	0
146	YDL195W	SEC31	0	1	1
147	YFL005W	SEC4	0	1	1
148	YFL005W	SEC4	0	1	1
149	YFL045C	SEC53	0	1	1
150	YLR378C	SEC61	0	1	1
151	YOR254C	SEC63	0	0	1
152	YML105C	SEC65	1	1	0
153	YLR026C	SED5	0	1	1
154	YAR008W	SEN34	0	1	1
155	YDL047W	SIT4	1	1	0
156	YDR189W	SLY1	0	0	1
157	YER029C	SMB1	0	1	1
158	YGR074W	SMD1	0	1	1
159	YLR275W	SMD2	0	0	1
160	YIL061C	SNP1	1	1	0
161	YMR117C	SPC24	0	1	1
162	YNL126W	SPC98	1	1	1
163	YDR464W	SPP41	0	0	1
164	YIR012W	SQT1	0	1	1
165	YBR253W	SRB6	0	1	0
166	YDL092W	SRP14	0	1	1
167	YKL122C	SRP21	1	1	0
168	YPL243W	SRP68	0	1	0
169	YPL210C	SRP72	0	0	1
170	YNL222W	SSU72	0	1	1
171	YIL126W	STH1	0	1	0
172	YNL244C	SUI1	0	1	1
173	YJR007W	SUI2	1	1	0
174	YMR309c	TAD3	1	1	1
175	YDR167W	TAF10	0	1	0
176	YML015C	TAF11	0	0	1
177	YMR005W	TAF4	0	1	1
178	YGL112C	TAF6	0	1	0
179	YMR236W	TAF9	0	0	1
180	YPL128C	TBF1	1	0	0
181	YDR460W	TFB3	0	1	1
182	YOR110W	TFC7	1	1	0
183	YIL078w	THS1	0	1	1
184	YIL078w	THS1	0	1	1
185	YMR146C	TIF34	0	1	1
186	YDR429C	TIF35	0	1	1
187	YDR050C	TPI1	0	1	1
188	YBR254C	TRS20	0	1	1
189	YGR185C	TYS1	0	0	1
190	YGR048W	UFD1	0	1	1
191	YKL035W	UGP1	0	1	1
192	YDR398W	UTP5	0	0	1
193	YEL002C	WBP1	0	1	1
194	YBR198C	YBR198C	0	1	0
195	YDR327W	YDR327W	1	0	0
196	YDR339C	YDR339C	0	1	1
197	YDR531W	YDR531W	1	1	0
198	YEL034W	YEL034W	0	1	1
199	YGL098W	YGL098W	1	1	1
200	YJL009W	YJL009W	1	1	0
201	YJL072C	YJL072C	1	1	0
202	YJL091C	YJL091C	0	1	1
203	YJL097W	YJL097W	0	1	1
204	YKL059C	YKL059C	0	1	1
205	YKR079C	YKR079C	1	1	0
206	YKR079C	YKR079C	1	1	0
207	YLR076C	YLR076C	1	1	0
208	YLR424W	YLR424W	1	1	0
209	YLR440C	YLR440C	0	1	1
210	YML025C	YML025C	0	1	1
211	YMR134W	YMR134W	0	0	1
212	YHR090C	YNG2	0	1	1
213	YNL061W	YNL061W	1	1	0
214	YNL149C	YNL149C	1	1	1
215	YNL158W	YNL158W	0	1	1
216	YNL171C	YNL171C	1	1	0
217	YNL247W	YNL247W	1	1	0
218	YNL310C	YNL310C	1	1	0
219	YNL310C	YNL310C	1	1	0
220	YOR146W	YOR146W	1	1	0
221	YOR169C	YOR169C	1	0	0
222	YOR278W	YOR278W	1	0	0
223	YPR016C	YPR016C	0	0	1
224	YFL038C	YPT1	0	1	1
225	YLR277C	YSH1	0	1	1
226	YPR107C	YTH1	1	1	0

## Sheet: Pass 2, 24 hr excluded
Table S3. Dox-repressible essential yeast strains excluded from reporter gene-based primary screen analysis due to growth and/or Fluc value.
Note 1: For each pass and time point, a value of "0" indicates that the strain passed the applied filter and was included in analysis, while a value of "1" indicates that the strain failed the applied filter and was excluded from data analysis. Filter is indicated by column headings: Growth, untreated; Growth, dox-treated; Fluc.
	ORF	Gene	Growth, untreated	Growth, dox-treated	Fluc
1	YOR335C	ALA1	1	1	0
2	YPR180W	AOS1	1	1	0
3	YNR035C	ARC35	0	1	1
4	YBR234C	ARC40	0	1	1
5	YBR234C	ARC40	0	1	1
6	YPR034W	ARP7	1	1	0
7	YML077W	BET5	1	1	0
8	YDR299W	BFR2	0	1	0
9	YLR175W	CBF5	0	0	1
10	YAL038W	CDC19	0	1	1
11	YLR310C	CDC25	0	0	1
12	YBL084C	CDC27	0	0	1
13	YOL139C	CDC33	0	1	1
14	YDR054C	CDC34	0	1	1
15	YDR168w	CDC37	1	1	0
16	YDR168w	CDC37	1	1	0
17	YLR229C	CDC42	0	1	1
18	YBR202W	CDC47	0	0	1
19	YDL126c	CDC48	0	0	1
20	YMR001C	CDC5	1	1	0
21	YDL132W	CDC53	0	0	1
22	YLR459W	CDC91	0	1	1
23	YDR301W	CFT1	0	1	1
24	YER026C	CHO1	0	1	1
25	YBR135W	CKS1	0	0	1
26	YPR105C	COG4	0	1	1
27	YDL145C	COP1	0	1	1
28	YGL238W	CSE1	0	1	1
29	YNL118C	DCP2	0	1	1
30	YOR204W	DED1	0	1	1
31	YHR019C	DED81	0	1	1
32	YPR082C	DIB1	1	1	0
33	YOL021C	DIS3	0	1	0
34	YPR183W	DPM1	1	1	0
35	YIL003W	DRE3	0	1	1
36	YMR128W	ECM16	0	0	1
37	YAL003W	EFB1	0	1	1
38	YFL024C	EPL1	0	0	1
39	YBL040C	ERD2	0	1	1
40	YMR208W	ERG12	0	1	0
41	YMR208W	ERG12	0	1	1
42	YML126C	ERG13	1	1	0
43	YGR060W	ERG25	0	1	1
44	YML130C	ERO1	0	1	1
45	YDL166C	FAP7	0	1	1
46	YPL231W	FAS2	0	1	1
47	YLR060W	FRS1	0	1	1
48	YLR291C	GCD7	0	1	1
49	YGR173w	GIR1	1	1	0
50	YOR168W	GLN4	1	1	0
51	YDR302W	GPI11	0	1	0
52	YHR188C	GPI16	0	1	1
53	YPL076W	GPI2	1	1	0
54	YLL035W	GRC3	0	1	0
55	YMR290C	HAS1	0	0	1
56	YDR232W	HEM1	0	1	1
57	YDR047W	HEM12	0	0	1
58	YMR288W	HSH155	0	1	0
59	YLR223C	IFH1	1	1	0
60	YBL076C	ILS1	0	1	1
61	YHR085W	IPI1	1	1	0
62	YOR181W	LAS17	0	1	1
63	YMR296C	LCB1	0	0	1
64	YDR062W	LCB2	1	0	0
65	YFL018W-A	LPD1	0	1	1
66	YER146W	LSM5	0	1	1
67	YAL025C	MAK16	0	1	0
68	YDR060W	MAK21	0	1	0
69	YMR043W	MCM1	0	1	1
70	YLR106C	MDN1	1	1	0
71	YHR058C	MED6	0	1	0
72	YPL169C	MEX67	0	1	1
73	YIL106W	MOB1	1	1	0
74	YPL082C	MOT1	1	1	0
75	YJR002W	MPP10	1	1	0
76	YKL186C	MTR2	0	1	1
77	YGR158C	MTR3	0	1	1
78	YNR043W	MVD1	1	1	0
79	YHR023W	MYO1	0	0	1
80	YGL122C	NAB2	0	1	1
81	YPL190C	NAB3	0	1	1
82	YML031W	NDC1	0	1	0
83	YPL093W	NOG1	0	1	1
84	YNR053C	NOG2	0	1	0
85	YPL043W	NOP4	0	1	0
86	YNL251C	NRD1	0	1	1
87	YOL069W	NUF2	0	1	0
88	YER006W	NUG1	1	1	0
89	YHR118C	ORC6	1	1	0
90	YDR228C	PCF11	1	1	0
91	YBR196C	PGI1	0	1	1
92	YNL267w	PIK1	0	1	1
93	YGL008C	PMA1	0	1	1
94	YER003C	PMI40	0	1	1
95	YMR314W	PRE5	0	1	1
96	YOL038W	PRE6	0	1	1
97	YKR086W	PRP16	0	1	0
98	YGR091W	PRP31	0	0	1
99	YPR178W	PRP4	0	1	1
100	YDL030W	PRP9	1	0	0
101	YDL055C	PSA1	0	1	1
102	YDL055C	PSA1	0	1	1
103	YAL043C	PTA1	0	1	1
104	YDL105W	QRI2	1	1	0
105	YOR048C	RAT1	0	1	1
106	YBR002C	RER2	0	1	1
107	YOR207C	RET1	0	1	1
108	YPL010W	RET3	1	1	0
109	YBL020W	RFT1	0	1	1
110	YBR153W	RIB7	0	1	1
111	YLR009W	RLP24	0	1	0
112	YMR235C	RNA1	0	0	1
113	YMR061W	RNA14	0	1	1
114	YGL044C	RNA15	0	0	1
115	YMR200W	ROT1	0	1	1
116	YOR210W	RPB10	0	1	1
117	YOL005C	RPB11	0	1	1
118	YOR151C	RPB2	0	1	1
119	YOR224C	RPB8	0	1	1
120	YJL011C	RPC17	0	0	1
121	YKL144C	RPC25	0	0	1
122	YNL151C	RPC31	0	1	1
123	YNL151C	RPC31	0	0	1
124	YKR025W	RPC37	0	1	1
125	YBR079C	RPG1	0	1	1
126	YML091c	RPM2	0	1	0
127	YFR004W	RPN11	0	1	1
128	YOR261C	RPN8	0	1	1
129	YDL140C	RPO21	0	1	1
130	YPR187W	RPO26	0	1	1
131	YOR116C	RPO31	0	1	1
132	YHR062C	RPP1	0	1	1
133	YDL007W	RPT2	0	1	1
134	YOR259C	RPT4	0	1	1
135	YGL048C	RPT6	0	1	1
136	YDR280W	RRP45	0	1	1
137	YGR095C	RRP46	0	0	1
138	YKR008W	RSC4	0	0	1
139	YLR033W	RSC58	0	0	1
140	YFR037C	RSC8	0	1	1
141	YPL235W	RVB2	0	0	1
142	YFR005C	SAD1	1	1	0
143	YER043C	SAH1	0	1	1
144	YLR166C	SEC10	0	0	1
145	YIR022W	SEC11	0	1	1
146	YLR208W	SEC13	0	1	1
147	YMR079W	SEC14	0	1	1
148	YGL233W	SEC15	0	1	1
149	YBL050W	SEC17	0	1	1
150	YBR080C	SEC18	0	1	1
151	YNL272C	SEC2	1	1	1
152	YNL287W	SEC21	0	1	1
153	YDR238C	SEC26	0	1	1
154	YGL137W	SEC27	1	1	0
155	YDL195W	SEC31	0	1	1
156	YFL005W	SEC4	0	1	1
157	YFL005W	SEC4	0	0	1
158	YFL045C	SEC53	0	1	1
159	YLR378C	SEC61	0	1	1
160	YOR254C	SEC63	0	1	1
161	YML105C	SEC65	0	1	1
162	YLR026C	SED5	0	1	1
163	YAR008W	SEN34	0	1	1
164	YDL047W	SIT4	1	1	0
165	YDR189W	SLY1	0	1	1
166	YER029C	SMB1	0	1	1
167	YGR074W	SMD1	0	1	1
168	YLR275W	SMD2	0	1	1
169	YIL061C	SNP1	1	1	1
170	YMR117C	SPC24	0	1	1
171	YLR066W	SPC3	0	1	0
172	YNL126W	SPC98	0	1	0
173	YDR464W	SPP41	0	1	1
174	YGL207W	SPT16	0	0	1
175	YIR012W	SQT1	0	0	1
176	YDL092W	SRP14	0	1	1
177	YKL122C	SRP21	1	1	0
178	YPL243W	SRP68	0	0	1
179	YPL210C	SRP72	0	0	1
180	YLR005W	SSL1	1	1	0
181	YNL222W	SSU72	0	1	1
182	YJL156C	SSY5	0	1	0
183	YIL126W	STH1	0	1	0
184	YNL244C	SUI1	0	1	1
185	YJR007W	SUI2	1	1	0
186	YMR149W	SWP1	0	0	1
187	YMR309c	TAD3	1	1	0
188	YDR167W	TAF10	0	1	1
189	YML015C	TAF11	0	0	1
190	YPL011C	TAF3	0	0	1
191	YMR005W	TAF4	0	1	1
192	YGL112C	TAF6	0	1	0
193	YMR236W	TAF9	0	1	1
194	YPL128C	TBF1	0	1	0
195	YDR460W	TFB3	0	1	1
196	YOR110W	TFC7	1	1	0
197	YGR005C	TFG2	0	0	1
198	YIL078w	THS1	0	1	1
199	YIL078w	THS1	0	1	1
200	YMR146C	TIF34	0	1	1
201	YDR429C	TIF35	0	1	1
202	YDR050C	TPI1	0	1	1
203	YOL102C	TPT1	0	0	1
204	YBR254C	TRS20	0	1	1
205	YDR246W	TRS23	0	1	0
206	YGR185C	TYS1	0	1	1
207	YKL210w	UBA1	0	0	1
208	YGR048W	UFD1	0	1	1
209	YKL035W	UGP1	0	1	1
210	YGR090w	UTP22	0	0	1
211	YDR398W	UTP5	0	0	1
212	YEL002C	WBP1	0	1	1
213	YBR198C	YBR198C	0	1	1
214	YDR327W	YDR327W	1	0	0
215	YDR339C	YDR339C	0	0	1
216	YDR365c	YDR365c	0	0	1
217	YDR531W	YDR531W	1	1	0
218	YEL034W	YEL034W	0	1	1
219	YGL047W	YGL047W	0	1	1
220	YJL009W	YJL009W	1	1	0
221	YJL072C	YJL072C	1	1	0
222	YJL097W	YJL097W	0	1	1
223	YKL033W	YKL033W	0	1	0
224	YKL059C	YKL059C	0	1	1
225	YKL111C	YKL111C	1	0	0
226	YKR079C	YKR079C	1	1	0
227	YKR079C	YKR079C	1	1	0
228	YLR076C	YLR076C	1	1	0
229	YLR424W	YLR424W	1	1	0
230	YLR440C	YLR440C	0	1	1
231	YML025C	YML025C	0	1	1
232	YMR093W	YMR093W	0	0	1
233	YMR134W	YMR134W	0	1	1
234	YHR090C	YNG2	0	1	1
235	YNL061W	YNL061W	1	1	1
236	YNL110c	YNL110C	0	1	0
237	YNL149C	YNL149C	1	1	0
238	YNL158W	YNL158W	0	1	1
239	YNL171C	YNL171C	1	1	0
240	YNL247W	YNL247W	1	1	0
241	YNL310C	YNL310C	1	1	0
242	YNL310C	YNL310C	1	1	0
243	YOL026C	YOL026C	0	1	0
244	YOR146W	YOR146W	1	1	0
245	YOR169C	YOR169C	1	1	0
246	YOR244W	YOR244W	0	0	1
247	YOR278W	YOR278W	1	0	0
248	YPL204W	YPL204W	0	1	0
249	YPR016C	YPR016C	0	0	1
250	YPR161C	YPR161C	0	0	1
251	YFL038C	YPT1	0	1	1
252	YLR277C	YSH1	0	1	1
253	YPR107C	YTH1	1	1	0

## Sheet: Pass 1, 48 hr excluded
Table S3. Dox-repressible essential yeast strains excluded from reporter gene-based primary screen analysis due to growth and/or Fluc value.
Note 1: For each pass and time point, a value of "0" indicates that the strain passed the applied filter and was included in analysis, while a value of "1" indicates that the strain failed the applied filter and was excluded from data analysis. Filter is indicated by column headings: Growth, untreated; Growth, dox-treated; Fluc.
	ORF	Gene	Growth, untreated	Growth, dox-treated	Fluc
1	YBR236C	ABD1	1	0	0
2	YLR397C	AFG2	1	0	0
3	YOR335C	ALA1	1	1	0
4	YGL065C	ALG2	0	1	1
5	YPR180W	AOS1	1	1	0
6	YNR035C	ARC35	0	1	1
7	YBR234C	ARC40	0	1	1
8	YBR234C	ARC40	0	1	1
9	YPR034W	ARP7	0	1	0
10	YGL247W	BRR6	1	1	0
11	YLR175W	CBF5	0	0	1
12	YHR107C	CDC12	0	0	1
13	YDL220C	CDC13	1	1	0
14	YAR019C	CDC15	1	1	0
15	YAR019C	CDC15	1	0	0
16	YAL038W	CDC19	0	1	1
17	YGL116W	CDC20	1	0	0
18	YBL084C	CDC27	0	0	1
19	YOL139C	CDC33	1	0	0
20	YDR054C	CDC34	0	1	1
21	YDR168w	CDC37	1	1	0
22	YDR168w	CDC37	1	1	0
23	YLR229C	CDC42	0	1	1
24	YBR202W	CDC47	1	0	1
25	YDL126c	CDC48	0	1	1
26	YMR001C	CDC5	1	0	0
27	YPL228W	CET1	1	1	0
28	YDR301W	CFT1	1	1	1
29	YER026C	CHO1	0	1	1
30	YBR155W	CNS1	1	0	0
31	YPR105C	COG4	0	1	1
32	YDL145C	COP1	0	1	1
33	YGL238W	CSE1	0	1	1
34	YNL232W	CSL4	1	1	0
35	YMR240C	CUS1	0	1	0
36	YDL209C	CWC2	1	1	0
37	YDR052C	DBF4	1	0	0
38	YLR276C	DBP9	0	1	0
39	YNL118C	DCP2	0	0	1
40	YHR019C	DED81	0	1	1
41	YPR082C	DIB1	1	1	0
42	YOL021C	DIS3	0	1	1
43	YPR175W	DPB2	0	1	0
44	YPR183W	DPM1	0	1	0
45	YIL003W	DRE3	0	1	0
46	YLL008W	DRS1	1	0	0
47	YNL258C	DSL1	1	1	0
48	YHR068W	DYS1	0	1	0
49	YAL003W	EFB1	0	1	1
50	YFL024C	EPL1	0	1	1
51	YBL040C	ERD2	0	1	1
52	YPL028w	ERG10	1	0	0
53	YMR208W	ERG12	0	1	1
54	YMR208W	ERG12	0	1	1
55	YML126C	ERG13	0	1	1
56	YGR060W	ERG25	0	1	1
57	YML130C	ERO1	0	1	1
58	YDL166C	FAP7	0	1	1
59	YPL231W	FAS2	1	1	0
60	YMR113W	FOL3	1	0	0
61	YLR060W	FRS1	0	1	1
62	YHR089C	GAR1	1	1	0
63	YGR083C	GCD2	1	0	0
64	YLR291C	GCD7	1	0	1
65	YGR173w	GIR1	1	1	0
66	YOR168W	GLN4	1	1	0
67	YGR002C	GOD1	1	1	0
68	YHR188C	GPI16	0	1	1
69	YMR290C	HAS1	0	0	1
70	YDR232W	HEM1	1	1	1
71	YDR047W	HEM12	1	1	0
72	YDR044W	HEM13	1	1	0
73	YGR191W	HIP1	1	1	0
74	YPR033C	HTS1	0	1	0
75	YKL189W	HYM1	0	0	1
76	YLR223C	IFH1	1	1	0
77	YBL076C	ILS1	0	1	1
78	YLR355C	ILV5	1	1	0
79	YHR085W	IPI1	1	1	0
80	YPR133C	IWS1	1	1	0
81	YHR102W	KIC1	1	0	0
82	YCL059C	KRR1	1	0	0
83	YDR037W	KRS1	0	1	0
84	YOR181W	LAS17	0	0	1
85	YMR296C	LCB1	1	1	1
86	YLR272C	LOC7	1	0	0
87	YFL018W-A	LPD1	0	1	1
88	YER146W	LSM5	0	0	1
89	YKL021C	MAK11	1	0	0
90	YAL025C	MAK16	0	1	0
91	YDR060W	MAK21	1	1	0
92	YKL165C	MCD4	1	0	0
93	YMR043W	MCM1	1	0	1
94	YMR112C	MED11	1	1	0
95	YGR264C	MES1	1	0	0
96	YPL169C	MEX67	0	1	1
97	YKL089W	MIF2	1	0	0
98	YEL019C	MMS21	1	1	0
99	YIL106W	MOB1	1	1	0
100	YPL082C	MOT1	1	1	0
101	YJR002W	MPP10	1	0	0
102	YOR370C	MRS6	1	0	0
103	YKL186C	MTR2	0	1	1
104	YGR158C	MTR3	0	0	1
105	YJL050W	MTR4	1	1	0
106	YNR043W	MVD1	1	1	0
107	YGL122C	NAB2	0	1	1
108	YPL190C	NAB3	0	1	1
109	YLR457C	NBP1	1	1	0
110	YHR170W	NMD3	1	0	1
111	YPL093W	NOG1	0	1	1
112	YNL251C	NRD1	0	1	0
113	YGL092W	NUP145	0	1	0
114	YGL172W	NUP49	0	1	0
115	YBR060C	ORC2	1	0	0
116	YHR118C	ORC6	0	1	0
117	YDR228C	PCF11	1	1	0
118	YDR113C	PDS1	1	0	0
119	YNL317W	PFS2	1	0	0
120	YBR196C	PGI1	0	1	0
121	YNL267w	PIK1	1	1	1
122	YOR281C	PLP2	1	0	0
123	YGL008C	PMA1	0	1	1
124	YER003C	PMI40	0	1	1
125	YEL055C	POL5	1	1	0
126	YNL282W	POP3	1	1	0
127	YBR257W	POP4	1	1	0
128	YMR314W	PRE5	1	1	1
129	YOL038W	PRE6	0	1	1
130	YML092C	PRE8	1	1	0
131	YIR008C	PRI1	1	0	0
132	YER023W	PRO3	1	1	0
133	YLL036C	PRP19	1	0	0
134	YER013W	PRP22	1	1	0
135	YGR091W	PRP31	0	1	1
136	YGR075C	PRP38	1	0	0
137	YPR178W	PRP4	0	1	1
138	YDL030W	PRP9	1	0	0
139	YDL055C	PSA1	1	1	1
140	YDL055C	PSA1	0	1	1
141	YMR308C	PSE1	1	1	0
142	YDL105W	QRI2	0	1	1
143	YER171W	RAD3	0	1	0
144	YOR048C	RAT1	0	1	1
145	YBR002C	RER2	0	1	1
146	YOR207C	RET1	1	0	0
147	YPL010W	RET3	1	0	0
148	YNL312W	RFA2	1	1	0
149	YNL290W	RFC3	1	1	0
150	YBL020W	RFT1	0	1	1
151	YLR383W	RHC18	1	1	0
152	YBR153W	RIB7	0	1	1
153	YOR119c	RIO1	1	0	0
154	YNL207W	RIO2	1	0	0
155	YLR009W	RLP24	1	0	1
156	YMR235C	RNA1	1	1	1
157	YMR061W	RNA14	0	1	1
158	YMR200W	ROT1	0	1	1
159	YOR210W	RPB10	0	1	1
160	YOL005C	RPB11	0	1	1
161	YOR151C	RPB2	0	1	1
162	YOR224C	RPB8	0	0	1
163	YDR045C	RPC11	1	0	0
164	YJL011C	RPC17	0	0	1
165	YNL113W	RPC19	0	1	1
166	YKL144C	RPC25	1	0	1
167	YNL151C	RPC31	0	1	1
168	YNL151C	RPC31	0	0	1
169	YKR025W	RPC37	0	0	1
170	YDL150W	RPC53	1	0	0
171	YBR079C	RPG1	1	1	1
172	YOR063W	RPL3	1	1	0
173	YFR004W	RPN11	0	1	1
174	YOR261C	RPN8	0	1	1
175	YDL140C	RPO21	0	1	1
176	YPR187W	RPO26	0	0	1
177	YOR116C	RPO31	0	1	1
178	YHR062C	RPP1	0	1	0
179	YDL007W	RPT2	0	1	1
180	YOR259C	RPT4	0	1	1
181	YLR141W	RRN5	1	0	0
182	YDR087C	RRP1	0	0	1
183	YPL012W	RRP12	1	0	0
184	YDR280W	RRP45	1	1	1
185	YPR137W	RRP9	1	1	0
186	YFR037C	RSC8	0	1	1
187	YPL235W	RVB2	1	1	1
188	YFR005C	SAD1	1	1	0
189	YER043C	SAH1	0	1	1
190	YHR205W	SCH9	0	0	1
191	YKL141W	SDH3	0	1	0
192	YLR166C	SEC10	0	0	1
193	YIR022W	SEC11	0	1	1
194	YLR208W	SEC13	0	1	1
195	YMR079W	SEC14	0	1	1
196	YGL233W	SEC15	0	1	1
197	YBL050W	SEC17	0	1	1
198	YBR080C	SEC18	0	1	1
199	YNL287W	SEC21	1	1	1
200	YDR238C	SEC26	0	1	1
201	YGL137W	SEC27	1	1	0
202	YDL195W	SEC31	0	1	1
203	YFL005W	SEC4	0	1	1
204	YFL005W	SEC4	0	1	1
205	YFL045C	SEC53	0	1	1
206	YLR378C	SEC61	0	1	1
207	YOR254C	SEC63	0	1	1
208	YLR026C	SED5	0	1	1
209	YLR430W	SEN1	1	0	0
210	YAR008W	SEN34	0	1	1
211	YDR023W	SES1	0	1	0
212	YOR057W	SGT1	1	0	0
213	YDL047W	SIT4	1	1	0
214	YDR189W	SLY1	1	1	1
215	YER029C	SMB1	0	1	1
216	YFR031C	SMC2	1	1	0
217	YGR074W	SMD1	0	1	1
218	YLR275W	SMD2	0	1	0
219	YLR147C	SMD3	1	0	0
220	YOR149C	SMP3	1	1	0
221	YIL061C	SNP1	1	1	0
222	YFL002C	SPB4	0	1	0
223	YDR201W	SPC19	0	1	0
224	YMR117C	SPC24	0	1	1
225	YNL126W	SPC98	0	1	0
226	YDR464W	SPP41	1	0	1
227	YGL207W	SPT16	1	1	0
228	YIR012W	SQT1	1	0	1
229	YBR253W	SRB6	0	0	1
230	YBR253W	SRB6	0	1	0
231	YDR292C	SRP101	1	1	0
232	YDL092W	SRP14	0	1	1
233	YKL122C	SRP21	1	1	0
234	YPL210C	SRP72	1	0	1
235	YNL222W	SSU72	0	1	1
236	YDR160W	SSY1	1	0	0
237	YIR011c	STS1	1	0	0
238	YNL244C	SUI1	0	1	1
239	YJR007W	SUI2	1	1	0
240	YPL016W	SWI1	1	0	0
241	YMR309c	TAD3	0	1	1
242	YDR167W	TAF10	0	1	1
243	YML015C	TAF11	1	0	1
244	YPL011C	TAF3	1	1	0
245	YMR005W	TAF4	0	1	1
246	YMR236W	TAF9	0	1	1
247	YPR048W	TAH18	1	1	0
248	YGR099W	TEL2	0	0	1
249	YDR311W	TFB1	1	0	0
250	YDR460W	TFB3	0	0	1
251	YGR047C	TFC4	1	1	0
252	YOR110W	TFC7	1	1	0
253	YPL007C	TFC8	1	0	0
254	YGR005C	TFG2	1	0	0
255	YIL078w	THS1	0	1	1
256	YIL078w	THS1	0	1	1
257	YMR260C	TIF11	1	0	0
258	YMR146C	TIF34	0	1	1
259	YDR429C	TIF35	0	1	1
260	YDR050C	TPI1	0	1	0
261	YBR254C	TRS20	0	1	1
262	YKL210w	UBA1	0	1	1
263	YGR048W	UFD1	0	1	1
264	YKL035W	UGP1	1	1	1
265	YKL024C	URA6	0	1	0
266	YGR090w	UTP22	0	0	1
267	YDR398W	UTP5	1	1	1
268	YER082C	UTP7	1	0	0
269	YGR094W	VAS1	0	1	0
270	YEL002C	WBP1	0	1	1
271	YBR198C	YBR198C	0	1	1
272	YDR325W	YCG1	1	1	0
273	YDL196W	YDL196W	1	1	0
274	YDR196C	YDR196C	1	0	0
275	YDR339C	YDR339C	1	1	1
276	YDR341C	YDR341C	0	1	0
277	YDR367W	YDR367W	0	1	1
278	YDR531W	YDR531W	0	1	0
279	YLR249W	YEF3	0	1	0
280	YLR249W	YEF3	1	1	0
281	YEL034W	YEL034W	0	1	1
282	YGL098W	YGL098W	1	1	0
283	YGL098W	YGL098W	0	1	0
284	YGR190C	YGR190C	0	1	0
285	YGR280c	YGR280C	1	0	0
286	YNL263C	YIF1	1	1	0
287	YJL009W	YJL009W	1	1	0
288	YJL072C	YJL072C	0	1	0
289	YJL097W	YJL097W	0	1	1
290	YKR079C	YKR079C	1	1	0
291	YKR079C	YKR079C	1	1	0
292	YLL037W	YLL037W	1	1	0
293	YLR076C	YLR076C	1	1	0
294	YLR198C	YLR198C	1	1	0
295	YLR259C	YLR259C	1	1	0
296	YLR424W	YLR424W	1	1	0
297	YLR440C	YLR440C	0	1	1
298	YML023C	YML023C	0	1	0
299	YML025C	YML025C	0	0	1
300	YML043C	YML043C	1	0	0
301	YML043C	YML043C	0	1	0
302	YML125c	YML125C	1	0	0
303	YMR093W	YMR093W	0	0	1
304	YMR134W	YMR134W	0	1	1
305	YMR197C	YMR197C	1	0	0
306	YMR213W	YMR213W	1	1	0
307	YHR090C	YNG2	1	0	0
308	YNL110c	YNL110C	1	1	0
309	YNL149C	YNL149C	1	1	1
310	YNL158W	YNL158W	0	0	1
311	YNL171C	YNL171C	0	1	0
312	YNL181W	YNL181W	0	1	0
313	YNL182c	YNL182C	1	1	0
314	YNL245C	YNL245C	1	1	0
315	YNL247W	YNL247W	1	1	0
316	YNL310C	YNL310C	1	0	0
317	YNL310C	YNL310C	1	1	0
318	YNL313c	YNL313C	1	1	0
319	YOL034W	YOL034W	1	0	0
320	YOL077c	YOL077C	1	0	0
321	YOL078W	YOL078W	1	1	0
322	YOR004W	YOR004W	0	1	0
323	YOR060C	YOR060C	1	1	0
324	YOR146W	YOR146W	1	1	0
325	YOR169C	YOR169C	1	1	0
326	YOR176W	YOR176W	1	1	0
327	YOR262W	YOR262W	1	1	0
328	YOR278W	YOR278W	1	0	0
329	YPL151C	YPL151C	1	1	0
330	YPR016C	YPR016C	0	1	1
331	YPR112C	YPR112C	1	0	0
332	YPR161C	YPR161C	1	1	0
333	YFL038C	YPT1	0	1	1
334	YLR277C	YSH1	0	0	1
335	YPR107C	YTH1	1	1	0
336	YOR272W	YTM1	0	0	1
337	YGR211W	ZPR1	0	0	1

## Sheet: Pass 2, 48 hr excluded
Table S3. Dox-repressible essential yeast strains excluded from reporter gene-based primary screen analysis due to growth and/or Fluc value.
Note 1: For each pass and time point, a value of "0" indicates that the strain passed the applied filter and was included in analysis, while a value of "1" indicates that the strain failed the applied filter and was excluded from data analysis. Filter is indicated by column headings: Growth, untreated; Growth, dox-treated; Fluc.
	ORF	Gene	Growth, untreated	Growth, dox-treated	Fluc
1	YBR236C	ABD1	1	1	0
2	YBR211C	AME1	1	0	0
3	YPR180W	AOS1	1	1	0
4	YNR035C	ARC35	0	1	1
5	YBR234C	ARC40	0	1	1
6	YBR234C	ARC40	0	1	1
7	YPR034W	ARP7	1	0	0
8	YML077W	BET5	1	1	0
9	YLR078C	BOS1	1	0	0
10	YER172C	BRR2	1	0	0
11	YGL247W	BRR6	1	1	0
12	YLR175W	CBF5	0	0	1
13	YHR107C	CDC12	0	0	1
14	YAR019C	CDC15	1	1	0
15	YAR019C	CDC15	1	1	0
16	YAL038W	CDC19	0	1	1
17	YGL116W	CDC20	1	0	0
18	YLR310C	CDC25	1	0	0
19	YDR054C	CDC34	0	0	1
20	YDR168w	CDC37	0	1	0
21	YDR168w	CDC37	1	1	0
22	YLR229C	CDC42	0	1	1
23	YBR202W	CDC47	1	1	1
24	YDL126c	CDC48	1	1	1
25	YMR001C	CDC5	1	1	0
26	YLR459W	CDC91	0	1	0
27	YGL130W	CEG1	1	0	0
28	YDR301W	CFT1	1	1	1
29	YER026C	CHO1	0	1	1
30	YBR155W	CNS1	1	0	0
31	YPR105C	COG4	0	1	1
32	YDL145C	COP1	0	1	1
33	YGL238W	CSE1	0	1	1
34	YNL232W	CSL4	1	1	0
35	YLR276C	DBP9	1	0	0
36	YNL118C	DCP2	0	1	1
37	YHR019C	DED81	0	1	1
38	YOL021C	DIS3	0	1	0
39	YPR183W	DPM1	0	1	1
40	YIL003W	DRE3	0	1	1
41	YAL003W	EFB1	0	1	1
42	YFL024C	EPL1	0	1	1
43	YBL040C	ERD2	0	1	1
44	YPL028w	ERG10	1	0	0
45	YMR208W	ERG12	0	1	1
46	YMR208W	ERG12	0	1	1
47	YML126C	ERG13	1	1	0
48	YGR060W	ERG25	0	1	1
49	YML130C	ERO1	0	1	1
50	YDL166C	FAP7	0	1	1
51	YPL231W	FAS2	0	1	1
52	YMR113W	FOL3	1	1	0
53	YLR060W	FRS1	0	1	1
54	YHR089C	GAR1	1	1	0
55	YGR083C	GCD2	1	0	0
56	YLR291C	GCD7	0	1	1
57	YOR168W	GLN4	1	1	0
58	YGR002C	GOD1	1	1	0
59	YDR302W	GPI11	0	1	0
60	YHR188C	GPI16	0	0	1
61	YLL035W	GRC3	0	1	1
62	YDR454C	GUK1	0	1	0
63	YMR290C	HAS1	0	1	1
64	YDR232W	HEM1	1	1	1
65	YDR047W	HEM12	1	0	1
66	YGR191W	HIP1	1	1	0
67	YBL076C	ILS1	0	1	1
68	YHR085W	IPI1	1	1	0
69	YPR133C	IWS1	1	1	0
70	YHR102W	KIC1	1	0	0
71	YDR037W	KRS1	0	1	0
72	YOR181W	LAS17	0	1	1
73	YMR296C	LCB1	1	1	1
74	YLR272C	LOC7	1	0	0
75	YFL018W-A	LPD1	0	1	1
76	YER146W	LSM5	1	1	1
77	YKL021C	MAK11	1	1	0
78	YAL025C	MAK16	0	0	1
79	YDR060W	MAK21	1	0	0
80	YMR043W	MCM1	1	0	1
81	YLR106C	MDN1	0	1	0
82	YMR112C	MED11	1	1	0
83	YBR193C	MED8	0	1	0
84	YGR264C	MES1	1	1	0
85	YPL169C	MEX67	0	1	1
86	YEL019C	MMS21	1	1	0
87	YIL106W	MOB1	1	1	0
88	YFL035C-A	MOB2	1	0	0
89	YJR002W	MPP10	1	0	0
90	YOR370C	MRS6	1	0	0
91	YKL186C	MTR2	0	1	0
92	YGR158C	MTR3	0	1	0
93	YJL050W	MTR4	1	1	0
94	YNR043W	MVD1	1	0	0
95	YGL122C	NAB2	0	0	1
96	YPL190C	NAB3	1	1	1
97	YML031W	NDC1	0	0	1
98	YHR170W	NMD3	1	0	0
99	YPL093W	NOG1	0	1	1
100	YNR053C	NOG2	0	1	1
101	YDL148C	NOP14	1	0	0
102	YNL251C	NRD1	0	0	1
103	YER006W	NUG1	1	1	0
104	YGL092W	NUP145	1	1	0
105	YGL172W	NUP49	0	1	0
106	YJR042W	NUP85	1	0	0
107	YBR060C	ORC2	1	1	0
108	YHR118C	ORC6	1	1	0
109	YDR228C	PCF11	1	1	0
110	YDR113C	PDS1	1	1	0
111	YMR076C	PDS5	0	1	0
112	YNL317W	PFS2	1	0	0
113	YBR196C	PGI1	0	1	0
114	YCL004W	PGS1	1	0	0
115	YNL267w	PIK1	0	1	1
116	YOR281C	PLP2	1	0	0
117	YGL008C	PMA1	0	1	1
118	YER003C	PMI40	0	1	1
119	YEL055C	POL5	1	1	0
120	YMR314W	PRE5	0	1	1
121	YOL038W	PRE6	0	1	1
122	YIR008C	PRI1	1	0	0
123	YLL036C	PRP19	1	0	0
124	YER013W	PRP22	1	1	0
125	YDR473C	PRP3	1	0	0
126	YGR075C	PRP38	1	0	0
127	YPR178W	PRP4	0	1	1
128	YDL030W	PRP9	1	0	0
129	YDL055C	PSA1	1	1	1
130	YDL055C	PSA1	0	0	1
131	YAL043C	PTA1	0	1	1
132	YDL105W	QRI2	1	0	0
133	YOR048C	RAT1	0	1	1
134	YBR002C	RER2	0	0	1
135	YPL010W	RET3	1	1	0
136	YBL020W	RFT1	0	1	1
137	YBR153W	RIB7	0	1	1
138	YBR192W	RIM2	1	0	0
139	YNL207W	RIO2	1	0	0
140	YLR009W	RLP24	1	0	0
141	YMR235C	RNA1	1	1	1
142	YMR061W	RNA14	0	1	1
143	YMR200W	ROT1	0	1	1
144	YOR210W	RPB10	0	1	1
145	YOL005C	RPB11	0	1	1
146	YOR151C	RPB2	0	1	1
147	YOR224C	RPB8	0	1	1
148	YJL011C	RPC17	0	0	1
149	YNL113W	RPC19	0	1	1
150	YKL144C	RPC25	1	1	1
151	YNL151C	RPC31	0	1	1
152	YNL151C	RPC31	0	0	1
153	YKR025W	RPC37	0	1	1
154	YPR190C	RPC82	1	0	0
155	YBR079C	RPG1	1	1	1
156	YFR004W	RPN11	0	1	1
157	YOR261C	RPN8	0	1	1
158	YDL140C	RPO21	0	1	1
159	YPR187W	RPO26	0	1	1
160	YOR116C	RPO31	0	1	1
161	YHR062C	RPP1	0	0	1
162	YDL007W	RPT2	0	1	0
163	YOR259C	RPT4	0	1	1
164	YBL014C	RRN6	1	0	0
165	YDR280W	RRP45	0	1	1
166	YPR137W	RRP9	1	0	0
167	YLR033W	RSC58	0	0	1
168	YFR037C	RSC8	0	1	1
169	YPL235W	RVB2	0	1	1
170	YFR005C	SAD1	1	1	0
171	YER043C	SAH1	0	1	1
172	YHR205W	SCH9	1	0	0
173	YLR166C	SEC10	1	0	1
174	YIR022W	SEC11	0	1	1
175	YLR208W	SEC13	0	1	1
176	YMR079W	SEC14	0	1	1
177	YGL233W	SEC15	0	1	1
178	YBL050W	SEC17	0	0	1
179	YBR080C	SEC18	0	0	1
180	YNL272C	SEC2	0	1	1
181	YNL287W	SEC21	1	1	1
182	YDR238C	SEC26	0	1	1
183	YGL137W	SEC27	1	1	0
184	YDL195W	SEC31	0	1	1
185	YFL005W	SEC4	0	1	1
186	YFL005W	SEC4	0	1	1
187	YFL045C	SEC53	0	1	1
188	YLR378C	SEC61	0	0	1
189	YOR254C	SEC63	0	1	1
190	YML105C	SEC65	0	1	1
191	YLR026C	SED5	0	1	1
192	YLR430W	SEN1	1	0	0
193	YAR008W	SEN34	0	1	1
194	YDR023W	SES1	0	1	0
195	YDR189W	SLY1	0	1	1
196	YER029C	SMB1	1	1	1
197	YFR031C	SMC2	1	1	0
198	YGR074W	SMD1	0	1	1
199	YLR275W	SMD2	0	1	1
200	YIL061C	SNP1	1	1	0
201	YFL002C	SPB4	0	1	0
202	YMR117C	SPC24	0	1	1
203	YDR464W	SPP41	1	0	1
204	YIR012W	SQT1	1	1	1
205	YBR253W	SRB6	1	0	1
206	YBR253W	SRB6	0	0	1
207	YDR292C	SRP101	1	0	0
208	YDL092W	SRP14	0	1	1
209	YKL122C	SRP21	1	1	0
210	YPL210C	SRP72	1	0	0
211	YLR005W	SSL1	0	1	0
212	YNL222W	SSU72	0	1	1
213	YDR160W	SSY1	1	0	0
214	YIR011c	STS1	1	1	0
215	YNL244C	SUI1	0	1	1
216	YJR007W	SUI2	1	1	0
217	YPL016W	SWI1	1	0	0
218	YMR149W	SWP1	0	0	1
219	YDR167W	TAF10	0	1	1
220	YML015C	TAF11	1	0	1
221	YMR005W	TAF4	0	1	1
222	YMR236W	TAF9	0	1	1
223	YPL128C	TBF1	1	0	0
224	YDR311W	TFB1	1	0	0
225	YDR460W	TFB3	0	0	1
226	YPL007C	TFC8	1	1	0
227	YGR005C	TFG2	1	0	0
228	YIL078w	THS1	0	1	1
229	YIL078w	THS1	0	1	1
230	YMR260C	TIF11	1	0	0
231	YMR146C	TIF34	0	1	1
232	YDR429C	TIF35	0	1	1
233	YDR050C	TPI1	0	1	1
234	YBR254C	TRS20	0	1	1
235	YKL210w	UBA1	0	1	1
236	YGR048W	UFD1	0	1	1
237	YKL035W	UGP1	0	1	1
238	YKL024C	URA6	0	1	0
239	YGR090w	UTP22	0	0	1
240	YER082C	UTP7	1	0	0
241	YHR196w	UTP9	0	1	0
242	YEL002C	WBP1	0	1	1
243	YBR190W	YBR190W	1	0	0
244	YBR198C	YBR198C	0	1	1
245	YDL196W	YDL196W	1	1	0
246	YDR013W	YDR013W	1	0	0
247	YDR196C	YDR196C	1	1	1
248	YDR365c	YDR365c	1	0	0
249	YDR367W	YDR367W	0	1	1
250	YDR531W	YDR531W	1	1	0
251	YEL034W	YEL034W	0	1	1
252	YGL098W	YGL098W	1	1	0
253	YGR190C	YGR190C	0	1	0
254	YGR280c	YGR280C	1	0	0
255	YJL009W	YJL009W	1	1	0
256	YJL097W	YJL097W	0	1	1
257	YJR141W	YJR141W	0	1	0
258	YKL059C	YKL059C	0	0	1
259	YLL037W	YLL037W	1	1	0
260	YLR076C	YLR076C	1	1	0
261	YLR198C	YLR198C	1	0	0
262	YLR259C	YLR259C	1	1	0
263	YLR440C	YLR440C	0	0	1
264	YML025C	YML025C	0	1	1
265	YMR134W	YMR134W	0	1	1
266	YMR197C	YMR197C	0	1	0
267	YHR090C	YNG2	1	1	0
268	YNL061W	YNL061W	0	1	1
269	YNL110c	YNL110C	0	0	1
270	YNL158W	YNL158W	0	1	1
271	YNL171C	YNL171C	1	0	0
272	YNL181W	YNL181W	1	1	0
273	YNL221C	YNL221C	0	1	0
274	YNL247W	YNL247W	1	1	0
275	YOR146W	YOR146W	1	1	1
276	YOR169C	YOR169C	1	1	0
277	YOR176W	YOR176W	0	1	0
278	YOR206W	YOR206W	1	0	0
279	YOR262W	YOR262W	0	1	0
280	YOR278W	YOR278W	1	0	0
281	YPR016C	YPR016C	1	1	1
282	YPR161C	YPR161C	1	0	0
283	YFL038C	YPT1	0	1	1
284	YLR277C	YSH1	0	0	1
285	YPR107C	YTH1	0	1	0
286	YOR272W	YTM1	0	0	1
