# Supplementary material for: Systematic Identification of Novel, Essential Host Genes Affecting Bromovirus RNA Replication
Source: PLoS One. 2011 Aug 22;6(8):e23988. doi: 10.1371/journal.pone.0023988 (PMC3161824; doi:10.1371/journal.pone.0023988)
Supplement: Table S4 — Reporter gene-based primary screen data for dox-repressible essential yeast genes included in final data analysis. (XLSX) [file pone.0023988.s004.xlsx]

## Sheet: Summary
Table S4. Reporter gene-based primary screen data for dox-repressible essential yeast genes included in final data analysis.
		Fold change in BMV-directed Rluc expression
ORF	Gene	Pass 1, 24 hr	Pass 2, 24 hr	Pass 1, 48 hr	Pass 2, 48 hr	Number of data points for indicated strain
YBL074C	AAR2	-1.141	-1.141	1.179	-3.044	4
YBR236C-1	ABD1	-1.363	-1.389	-2.864	-25.347	4
YKL112W	ABF1	-2.329	-3.295	-15.485	-9.134	4
YLR359W	ADE13	1.286	3.003	45.52	57.12	4
YBR110W	ALG1	2.004	-1.934	1.014	-5.179	4
YNL048W	ALG11	1.834	-1.723	1.039	1.474	4
YBR070C	ALG14	4.705	3.316	11.006	14.065	4
YBR243C	ALG7	1.322	2.609	-2.392	-4.998	4
YDL008W	APC11	1.212	-2.341	-5.294	-5.93	4
YLR127C	APC2	-1.42	1.364	1.641	-1.026	4
YDR118W	APC4	-1.015	2.065	2.161	-5.356	4
YOR249C	APC5	-1.689	-1.368	5.116	4.76	4
YJR058C	APS2	-3.755	1.126	-10.321	-5.88	4
YDR376W	ARH1	1.058	-1.03	2.006	3.374	4
YMR033W	ARP9	5.168	1.528	5.437	2.209	4
YHR040W	BCD1	1.504	5.098	12.419	4.091	4
YDR361C	BCP1	1.429	-1.268	2.437	-1.327	4
YIL004C	BET1	-1.635	1	-1.29	-2.089	4
YKR068C	BET3	2.621	2.389	5.447	29.078	4
YHR101C	BIG1	1.753	1.087	5.688	6.214	4
YPL217C	BMS1	1.525	-1.22	15.184	4.085	4
YDL141W	BPL1	1.03	-1.718	-2.283	1.736	4
YHR036W	BRL1	1.301	-4.237	-3.796	-3.553	4
YKL088W	CAB3	-1.348	-1.376	-3.073	-17.343	4
YGR277C	CAB4	1.105	1.074	1.397	-6.622	4
YER048C	CAJ1	-2.536	-1.268	-1.133	2.782	4
YFL029C	CAK1	-1.98	-2.318	-2.47	-1.886	4
YLR438W	CAR2	-1.333	-2.488	1.078	1.453	4
YNL161W	CBK1	1.43	1.289	3.464	-1.634	4
YER168C	CCA1	-1.011	-1.378	-7.707	-7.559	4
YDR182W	CDC1	-1.224	-2.16	-1.292	-2.306	4
YJR076C	CDC11	1.004	-2.03	5.293	15.522	4
YFR028c	CDC14	-12.332	-5.933	-9.166	-7.772	4
YKL022C	CDC16	-3.019	1.568	-2.548	-36.474	4
YDL102W	CDC2	1.313	-1.305	-2.142	-15.321	4
YOR074C	CDC21	1.466	-1.037	-1.184	-1.778	4
YHR166C	CDC23	47.533	3.084	2.209	3.717	4
YLR310C-2	CDC25	-1.553	-3.291	-3.336	-19.174	4
YOR257W	CDC31	-1.615	2.406	11.844	2.125	4
YLR103C	CDC45	-1.4	1.097	1.772	1.301	4
YLR274W	MCM5	2.692	2.728	33.403	19.399	4
YDL132W-1	CDC53	-1.535	6.17	8.424	6.324	4
YJR057W	CDC8	-1.058	-1.285	1.227	-5.523	4
YDL164c	CDC9	1.031	2.77	-2.218	-21.305	4
YLR115W	CFT2	1.332	-1.788	-5.215	-1.01	4
YDR267C	CIA1	2.093	1.064	1.9	1.989	4
YHR122W	CIA2	1.763	1.21	-1.121	-2.008	4
YBR135W-1	CKS1	1.436	4.083	9.014	4.879	4
YLR117C	CLF1	1.254	-1.59	3.209	1.047	4
YGR255C	COQ6	1.436	-1.237	-2.104	1.575	4
YMR094W	CTF13	-1.335	-1.239	1.717	-2.165	4
YKL139W	CTK1	2.688	-1.29	-5.467	-1.45	4
YGR278W	CWC22	-1.297	-4.819	-1.593	-1.325	4
YNR038w	DBP6	-1.553	-1.382	-26.299	-9.902	4
YHR169W	DBP8	-1.538	1.645	-3.218	-4.798	4
YPL266W-1	DIM1	3.935	-1.171	-35.768	-69.891	4
YPL266W-2	DIM1	1.432	1.51	6.511	4.254	4
YLR129W	DIP2	2.174	1.474	435.163	156.486	4
YMR211W	DML1	-1.82	-1.405	1.494	-1.601	4
YHR164C	DNA2	1.004	1.63	2.311	-1.495	4
YDR141C	DOP1	1.337	-1.449	-6.17	-46.486	4
YJL090C	DPB11	-1.029	2.988	1.62	-1.107	4
YLL018C	DPS1	1.535	1.9	5.749	4.214	4
YKR071C	DRE2	1.154	-1.381	-1.33	1.428	4
YIR010W	DSN1	-1.507	-1.018	4.893	2.689	4
YBR252W	DUT1	1.828	2.994	-2.007	-4.671	4
YKL172W	EBP2	1.563	2.419	8.304	5.241	4
YHR174W	ENO2	-2.133	1.17	9.113	2.165	4
YGR175C	ERG1	-3.47	-1.454	-2.11	1.178	4
YLR100W	ERG27	3.734	-1.119	-1.251	1.266	4
YHR072W	ERG7	-1.106	1.836	1.98	-1.055	4
YMR220W	ERG8	1.496	1.205	-1.204	-1.138	4
YNR054C	ESF2	-1.644	-4.234	-1.218	1.062	4
YGR098C	ESP1	1.588	-1.986	-1.189	1.544	4
YJR017C	ESS1	-2.4	-5.239	-21.701	-21.895	4
YBR102C	EXO84	-2.76	-2.551	-2.276	-7.196	4
YDL045C	FAD1	1.699	-2.09	-1.332	2.265	4
YDR021W	FAL1	2.649	-2.024	-1.932	-9.01	4
YDR236C	FMN1	1.206	-1.376	1.065	1.611	4
YDR373W	FRQ1	1.708	1.314	2.258	-1.429	4
YLR088W	GAA1	1.128	-4.591	1.443	-2.308	4
YJL125C	GCD14	856.79	-1.346	-3.76	-21.67	4
YDL207W	GLE1	1.487	-1.45	2.32	2.46	4
YHR005C	GPA1	-1.671	1.456	-1.918	-2.704	4
YGR216C	GPI1	1.625	1.179	1.096	1.875	4
YGL142C	GPI10	-2.199	1	1.047	-1.529	4
YMR281W	GPI12	-1.024	-2.171	-3.323	-17.744	4
YNL038W	GPI15	-1.284	1.252	-1.01	-1.695	4
YDR434W	GPI17	1.151	-1.211	-2.108	-1.326	4
YDR437W	GPI19	-2.573	1.359	-1.131	-1.944	4
YGL245W	GUS1	2.676	2.531	3.032	2.312	4
YOL123W	HRP1	-1.272	1.582	1.091	-2.775	4
YOL133W	HRT1	-1.866	-1.689	-7.183	-6.24	4
YMR186w	HSC82	-1.931	-2.133	-3.316	-8.231	4
YGL073W	HSF1	-36.66	-16.615	2.564	1.733	4
YHR197W	IPI2	-2.976	2.034	2.23	1.155	4
YBR011C	IPP1	-21.387	-3.82	-1.747	1.333	4
YBR140C	IRA1	-1.259	-1.792	-1.257	-12.422	4
YIL026C	IRR1	1.698	-1.032	-1.05	-3.228	4
YBR086C	IST2	-7.609	-1.433	-4.346	-21.864	4
YKL078W	DHR2	-2.217	-1.446	8.33	7.967	4
YGL018C	JAC1	-3.382	-1.142	-14.651	-45.193	4
YPR169w	JIP5	1.189	-1.991	1.088	-9.243	4
YLR347C	KAP95	-1.551	1.079	-4.324	-16.634	4
YDL108W	KIN28	-1.376	-2.577	-3.144	-2.566	4
YHR186C	KOG1	-2.144	-1.2	-1.541	1.078	4
YOR336W	KRE5	-1.35	-1.767	1.459	1.327	4
YKR063C	LAS1	1.134	1.695	-1.519	-2.704	4
YER112W	LSM4	-2.74	1.109	-2.274	-3.272	4
YJR022W	LSM8	-2.569	-1.357	-1.12	1.963	4
YNL006W	LST8	-1.086	1.157	-5.224	-15.888	4
YDL087C	LUC7	-1.936	-3.932	-5.079	-5.047	4
YBR142W	MAK5	2.45	8.593	4.501	1.634	4
YLR163C	MAS1	-1.441	-1.012	1.129	-1.351	4
YIL150C	MCM10	-3.782	-2.297	-3.001	-2.479	4
YBR136W	MEC1	1.183	-3.055	-2.369	-1.082	4
YIL046W	MET30	-1.68	1.471	-2.444	12.4	4
YJL042W	MHP1	-1.09	-1.14	-4.029	-1.472	4
YFL035C	MOB2	2.605	-1.312	-7.69	-4.313	4
YDL028C	MPS1	1.353	1.728	-3.38	-1.91	4
YGL075C	MPS2	-2.376	-9.426	5.787	-1.126	4
YKL009W	MRT4	-1.432	2.533	5.15	1.576	4
YDR208W	MSS4	-1.291	1.554	-11.746	-2.531	4
YNL124W	NAF1	1.296	2.043	36.002	1.157	4
YPL126W	NAN1	-2.477	-2.208	1.946	3.32	4
YGR147C	NAT2	-1.114	1.152	2.05	-1.184	4
YGL091C	NBP35	1.354	-1.44	-1.123	-4.377	4
YDR397C	NCB2	1.004	1.429	5.225	5.448	4
YIL048W	NEO1	1.172	1.419	2.577	1.376	4
YCL017C	NFS1	-2.28	1.007	-2.367	-4.168	4
YDL208W	NHP2	2.508	1.185	-1.729	-1.071	4
YLR195C	NMT1	-1.384	1.651	-3.449	-15.281	4
YLR002c	NOC3	-2.323	1.547	1.096	2.928	4
YHR072W-A	NOP10	-1.206	-1.957	1.359	-11.983	4
YGR103w	NOP7	1.403	2.957	46.308	77.459	4
YOL144W	NOP8	1.926	1.274	-5.324	9.902	4
YJR072C	NPA3	1.896	1.16	4.254	-1.64	4
YBR170C	NPL4	-1.145	1.118	-1.47	-1.122	4
YLR007W	NSE1	-1.071	1.236	-1.178	-2.233	4
YDR288W	NSE3	1.973	1.398	1.355	2.658	4
YER009W	NTF2	-1.061	2.142	1.067	1.578	4
YKR022C	NTR2	-1.843	-1.051	1.166	-1.543	4
YMR047C	NUP116	-3.322	-1.998	8.799	-1.751	4
YIL115C	NUP159	2.525	-1.951	4.854	30.716	4
YJL039C	NUP192	-2.097	1.144	-4.513	-5.98	4
YGR119C	NUP57	2.885	2.928	24.983	19.428	4
YDL193W	NUS1	1.565	2.157	-4.694	-1.567	4
YPR168W	NUT2	1.008	-1.296	-3.018	-3.514	4
YLL004W	ORC3	181.06	-3.428	-3.049	-1.729	4
YPR162C	ORC4	2.22	-3.784	-2.077	-6.415	4
YOR103C	OST2	-1.645	1.672	-1.572	7.262	4
YIR006C	PAN1	-2.138	-3.254	-1.046	1.61	4
YKR002W	PAP1	-1.861	1.038	3.554	2.072	4
YEL058W	PCM1	1.751	1.342	1.495	6.351	4
YBR168W	PEX32	2.52	2.357	-1.24	1.108	4
YOR122C	PFY1	-2.133	2.436	7.883	7.452	4
YCL004W-2	PGS1	3.884	1.247	3.412	2.39	4
YOR145c	PNO1	-1.268	-3.027	-2.117	-39.078	4
YML069W	POB3	2.212	2.016	2.575	-1.572	4
YBR257W-2	POP4	1.361	-1.642	-1.44	-3.502	4
YAL033W	POP5	-1.322	-1.838	-17.184	-12.082	4
YBR167C	POP7	1.046	-1.183	-1.018	-1.1	4
YBL018C	POP8	-1.413	-1.423	2.8	-4.594	4
YER012W	PRE1	-20.818	-12.883	-8.399	-18.891	4
YJL001W	PRE3	-2.418	-1.093	-1.459	-1.859	4
YFR050C	PRE4	-1.294	1.399	2.226	-1.183	4
YKL045W	PRI2	3.305	1.981	5.338	1.112	4
YDL043C	PRP11	2.619	-1.449	-2.164	-2.627	4
YJL203W	PRP21	1.895	-1.431	-1.593	1.159	4
YMR268C	PRP24	-1.941	1	10.991	-1.758	4
YDR243C-1	PRP28	1.057	1.174	4.342	-1.075	4
YDR243C-2	PRP28	-1.262	-1.233	1.039	-1.165	4
YML046W	PRP39	-4.95	-3.696	-9.396	-48.617	4
YKL012W	PRP40	-2.518	-1.943	-5.431	-15.076	4
YDR235W	PRP42	-1.957	-1.175	-2.899	-10.467	4
YBR237W	PRP5	4.416	-2.217	-2.213	-5.108	4
YBR055C	PRP6	-4.172	1.068	-2.492	-5.907	4
YHR165C	PRP8	1.831	1.03	1.136	-2.294	4
YOR361C	PRT1	-1.31	1.328	-1.776	-3.924	4
YLR196w	PWP1	1.78	2.54	10.555	27.613	4
YPR186C	PZF1	1.689	1.541	-1.657	1.387	4
YHR074W	QNS1	-1.126	-1.983	2.533	1.499	4
YDL103C	QRI1	4.263	1.484	1.919	-1.575	4
YOR048C	RAT1	-1.241	-3.853	-3.84	-10.05	4
YDR527W	RBA50	-1.058	1.084	-1.245	3.942	4
YOL010W	RCL1	-1.2	-1.278	2.874	-1.997	4
YPR094W	RDS3	-1.946	1.09	1.026	-1.372	4
YBR049C	REB1	1.024	2.165	1.91	3.125	4
YJR068W	RFC2	1.343	-1.132	-2.262	-3.358	4
YOL094C	RFC4	-1.081	-1.016	21.382	13.543	4
YBR087W	RFC5	1.716	2.838	-7.051	1.309	4
YBR256C	RIB5	2.059	1.431	-2.449	-2.436	4
YLL034c	RIX7	-1.472	-1.05	1.071	-2.421	4
YOR095C	RKI1	1.204	1.999	-1.3	1.179	4
YNL002C	RLP7	-1.485	1.589	-2.978	-2.263	4
YGL171W	ROK1	3.981	1.157	-3.166	-1.004	4
YOR340C	RPA43	-2.051	-4.311	16.696	6.281	4
YIL021W	RPB3	-1.893	-5.066	-10.937	-2.566	4
YHR143W-A	RPC10	-1.453	1.624	-1.288	1.966	4
YPR110C	RPC40	-1.071	-1.756	-1.51	-1.218	4
YHR088W	RPF1	-2.268	-1.946	1.303	-5.527	4
YIR015W	RPR2	1.376	1.43	-1.009	2.721	4
YLR167W	RPS31	-1.1	-2.323	-1.823	-12.571	4
YKL125W	RRN3	-3.343	-7.717	-13.178	-76.106	4
YKL082C	RRP14	2.356	-1.364	-3.055	1.976	4
YOR287C	RRP36	1.755	1.509	1.253	-1.035	4
YDL111C	RRP42	-1.985	-1.636	-2.011	-3.99	4
YOR294W	RRS1	-2.465	-2.948	1.051	-10.97	4
YCR072C	RSA4	1.364	-2.378	1.101	-1.013	4
YML127W	RSC9	-3.011	1.01	-1.7	1.035	4
YML049C	RSE1	1.021	-1.319	-1.209	-3.046	4
YOR077w	RTS2	1.667	1.117	-2.735	-7.138	4
YDR190C	RVB1	1.428	2.154	-1.399	1.04	4
YHR083W	SAM35	-2.913	-1.061	-1.189	-1.329	4
YNL026W	SAM50	-1.221	-1.466	8.776	2.812	4
YDL153C	SAS10	1.919	5.636	5.547	2.21	4
YDL139C	SCM3	-1.027	1.648	-1.556	-9.978	4
YGR245C	SDA1	-16.003	-2.103	-22.165	-14.228	4
YLR022C	SDO1	3.058	-1.208	-4.264	2.593	4
YKL193C	SDS22	-1.728	-1.094	-2.343	-4.919	4
YDR164C	SEC1	3.66	1.793	1.366	-1.658	4
YNR026C	SEC12	56.165	-4.593	-1.883	-4.668	4
YER008C	SEC3	-1.006	-1.304	-1.74	-2.32	4
YDR166C	SEC5	-1.179	1.139	-4.48	1.84	4
YMR013C	SEC59	3.594	-1.473	-1.691	-1.225	4
YDR170C	SEC7	2.814	-1.282	-1.156	-2.35	4
YMR059W	SEN15	1.135	-2.139	-2.564	1.099	4
YLR105C	SEN2	1.243	-1.276	1.24	-2.504	4
YPL083C	SEN54	-1.019	-2.161	-4.449	-124.703	4
YNL007C	SIS1	3.189	1.101	3.875	3.339	4
YGR195W	SKI6	2.271	1.942	-2.091	1.617	4
YKL108W	SLD2	1.691	-1.396	1.379	-1.345	4
YDR489W	SLD5	1.478	2.825	-5.968	-10.272	4
YIL147C	SLN1	3.32	1.516	-1.82	-8.212	4
YFL008w	SMC1	-2.205	-4.411	-2.355	-9.646	4
YFR031C-2	SMC2	1.229	2.927	-1.271	-1.603	4
YJL074C	SMC3	1.141	1.187	1.247	-2.141	4
YLR086W	SMC4	1.158	1.36	-1.42	1.644	4
YOR159C	SME1	-2.539	-9.968	-2.841	-12.079	4
YDR478W	SNM1	-1.129	-2.593	-4.507	-7.919	4
YDL098C	SNU23	-1.023	-1.061	2.823	-1.576	4
YDR240C	SNU56	-1.218	-1.562	5.385	-2.566	4
YGR013W	SNU71	-1.468	-1.107	1.39	-11.053	4
YOR353C	SOG2	-2.91	1.552	-1.604	-11.91	4
YGL093W	SPC105	-1.269	-1.054	-3.2	-1.838	4
YPL124W	SPC29	-3.182	2.447	12.731	9.744	4
YNL126W-1	SPC98	1	1	1	-2.383	4
YOR148C	SPP2	-1.226	-5.234	-5.378	-49.934	4
YGR116W	SPT6	1.809	1.148	44.672	16.678	4
YER022W	SRB4	-1.063	-1.142	-1.308	-2.537	4
YDR308C	SRB7	1.437	-4.214	-1.117	1.284	4
YKL154W	SRP102	1.796	1.843	5.711	2.525	4
YDR211W	STN1	1.1	-1.127	1.535	1.658	4
YLR305C	STT4	-1.005	-1.259	-3.25	-4.318	4
YLR045C	STU2	1.29	1.405	1.023	-1.899	4
YPR086W	SUA7	1.16	-1.563	-3.878	-1.074	4
YBR143C	SUP45	-1.649	1.195	1.092	-2.909	4
YKL018W	SWD2	1.04	1.016	76.96	9.148	4
YDR416W	SYF1	5.601	1.587	-1.964	-2.058	4
YDR145W	TAF12	1.172	-1.527	-1.283	-1.484	4
YML098W	TAF13	-1.098	-1.927	2.647	11.791	4
YCR042C	TAF2	-1.044	-1.018	-1.093	-1.22	4
YML114C	TAF65	-1.325	1.029	5.786	-1.42	4
YJR046W	TAH11	-1.248	-1.183	1.611	-1.62	4
YGR046W	TAM41	-1.258	4.529	1.8	1.424	4
YMR028W	TAP42	-1.11	-1.106	-1.227	1.063	4
YML064C	TEM1	-1.146	1.679	-1.034	-2.118	4
YLR010C	TEN1	1.928	2.309	1.662	-1.013	4
YKR062W	TFA2	-1.093	1.117	1.124	1.004	4
YNL039W	TFC5	3.297	2.783	2.883	-1.916	4
YGR186W	TFG1	1.166	-2.819	-5.889	-2.989	4
YOR143C	THI80	1.062	2.534	1	-2.227	4
YIL144W	TID3	-4.384	-1.258	-1.502	-3.025	4
YDL217C	TIM22	1.532	-1.518	-4.528	-1.707	4
YGL145W	TIP20	-2.803	-2.27	-1.796	-1.732	4
YNL088W	TOP2	-1.497	1.067	-1.293	-1.83	4
YKL203C	TOR2	1.448	1.846	-2.307	1.93	4
YHR099W	TRA1	-2.955	-2.191	1.485	4.115	4
YHR070W	TRM5	1.021	2.817	-1.338	11.086	4
YDR353W	TRR1	-2.087	-1.68	-2.502	-2.893	4
YMR218C	TRS130	1.244	-1.495	2.223	1.15	4
YDR472W	TRS31	-1.201	-1.004	-7.522	-22.18	4
YER093C	TSC11	-1.082	1.756	-3.382	-32.061	4
YDL015C	TSC13	-1.891	-1.199	-5.148	-13.961	4
YDL060W	TSR1	1.199	1.109	1.966	1.2	4
YOL022C	TSR4	1.364	-2.749	-5.686	-74.222	4
YDR177W	UBC1	-2.612	-1.071	1.112	-4.169	4
YDL064W	UBC9	-1.716	-1.281	-1.034	-1.187	4
YKL014C	URB1	-1.342	-1.927	1.297	-1.338	4
YLR132C	USB1	1.374	-4.147	-3.783	1.342	4
YDL058W	USO1	1.206	1.038	-1.531	-2.039	4
YKL099C	UTP11	-1.286	-3.031	1.538	2.07	4
YML093W	UTP14	-1.9	1.189	2.726	1.268	4
YJL069C	UTP18	-3.531	3.223	10.659	49.913	4
YPR144C	UTP19	-2.722	1.37	4.974	3.222	4
YBL004W	UTP20	2.702	-1.238	-5.544	3.017	4
YDR324c	UTP4	1.292	1.781	11.884	11.191	4
YDR449c	UTP6	1.813	3.697	4.949	3.086	4
YGR065C	VHT1	1.772	1.939	-2.105	1.469	4
YOL097C	WRS1	-1.353	-1.904	9.857	3.479	4
YJR067C	YAE1	-1.193	2.651	1.089	1.302	4
YPL252C	YAH1	-1.964	1.71	-2.028	2.34	4
YBL073W	YBL073W	-1.023	-2.994	1.024	-1.408	4
YBL077W	YBL077W	2.151	1.15	1.358	-1.454	4
YCR013C-1	YCR013C	1.617	1.472	1.333	-5.422	4
YCR013C-2	YCR013C	1.967	-2.371	-2.052	1.223	4
YDL016C	YDL016C	-2.594	-1.127	-2.199	-5.23	4
YDR396W	YDR396W	-1.517	1.024	-4.566	-3.034	4
YDR413C	YDR413C	1.433	1.045	-1.224	-2.154	4
YGL108C	YGL108C	-1.304	1.946	1.51	-1.099	4
YGR251w	YGR251w	2.523	8.824	33.211	144.881	4
YGR283c	YGR283C	-2.58	-2.592	-2.105	-1.366	4
YLR298C	YHC1	-1.121	3.075	-10.192	-1.738	4
YGR172C	YIP1	1.49	-2.819	-1.043	-2.294	4
YJL202C	YJL202C	1.72	-2.42	2	-1.061	4
YKL095W	YJU2	-1.118	-1.833	1.335	-1.938	4
YKL153W	YKL153W	-2.496	-1.418	-1.76	-7.182	4
YKL196C	YKT6	-1.089	-1.033	1.253	1.364	4
YLR419w	YLR419W	1.652	-1.082	-1.316	-1.583	4
YOR218C	YOR218C	1.286	4.45	2.465	1.547	4
YFR003C	YPI1	1.255	1.231	1.962	1.145	4
YGR198w	YPP1	-2.033	-1.127	-3.536	1.261	4
YLR397C	AFG2	4.576	2.391	N/A	402.885	3
YGL047W	ALG13	1.196	N/A	-3.663	-1.928	3
YBR211C	AME1	1.389	-1.015	1.597	N/A	3
YOL078W	AVO1	-2.19	-2.826	N/A	-1.588	3
YLR078C	BOS1	-2.107	-2.097	2.532	N/A	3
YER172C	BRR2	2.341	-1.402	2.318	N/A	3
YOL077C	BRX1	-1.01	1.111	N/A	5.983	3
YDL220C	CDC13	-1.216	-1.916	N/A	-7.962	3
YLR314C	CDC3	N/A	-4.752	-2.524	-1.141	3
YDL132W-2	CDC53	-1.388	N/A	4.991	8.411	3
YBR029C	CDS1	N/A	-1.208	1.619	-3.312	3
YMR213W	CEF1	-1.299	-1.466	N/A	-1.634	3
YGL130W	CEG1	1.166	4.089	9.538	N/A	3
YPL228W	CET1	6.219	3.23	N/A	7.694	3
YBR135W-2	CKS1	5.597	N/A	11.247	5.106	3
YMR240C	CUS1	1.491	-24.919	N/A	-1.754	3
YDL209C	CWC2	4.492	1.161	N/A	1.374	3
YNL245C	CWC25	1.049	-1.923	N/A	321.975	3
YDR052C	DBF4	-1.211	2.486	N/A	5.835	3
YPR175W	DPB2	1.481	-1.158	N/A	-4.306	3
YLL008W	DRS1	2.507	2.636	N/A	-1.205	3
YNL258C	DSL1	-6.394	-1.069	N/A	-1.045	3
YMR128W	ECM16	3.141	N/A	11.79	7.445	3
YNL313C	EMW1	1.19	-1.875	N/A	1.337	3
YOR244W	ESA1	1.891	N/A	2.51	-1.331	3
YDR454C	GUK1	-1.689	-1.813	14.319	N/A	3
YJL091C	GWT1	N/A	1.752	7.12	-1.769	3
YDR044W	HEM13	-1.466	-1.914	N/A	1.596	3
YPL204W	HRR25	-1.467	N/A	2.102	-1.386	3
YPR033C	HTS1	1.245	2.409	N/A	4.095	3
YKL189W	HYM1	1.014	-1.035	N/A	1.032	3
YLR355C	ILV5	2.248	1.1	N/A	80.404	3
YNL182C	IPI3	1.15	-1.468	N/A	-7.35	3
YCL059C	KRR1	2.448	-2.281	N/A	-11.665	3
YKL165C	MCD4	-1.437	1.947	N/A	5.151	3
YBR193C	MED8	-1.319	-3.546	-4.585	N/A	3
YKL089W	MIF2	-1.971	-3.745	N/A	-25.964	3
YOL026C	MIM1	1.269	N/A	-1.237	-2.179	3
YFL035C-A	MOB2	1.118	-1.984	-1.549	N/A	3
YPR112C	MRD1	5.731	6.586	N/A	152.61	3
YAL034W-A	MTW1	N/A	1.009	-3.524	-7.896	3
YHR023W	MYO1	1.962	N/A	3.25	-5.046	3
YLR457C	NBP1	-1.591	-1.956	N/A	8.58	3
YOR206W	NOC2	1.507	3.374	4.267	N/A	3
YDL148C	NOP14	-1.091	1.087	2.392	N/A	3
YML023C	NSE5	1.149	-2.402	N/A	-1.45	3
YOL069W	NUF2	2.662	N/A	6.314	4.907	3
YJR042W	NUP85	-1.813	-1.42	3.85	N/A	3
YMR076C	PDS5	-1.498	-2.42	-4.428	N/A	3
YML125c	PGA3	-1.252	-1.966	N/A	1.548	3
YCL004W-1	PGS1	-2.279	1.226	1.578	N/A	3
YNL221C	POP1	2.409	-2.014	-1.918	N/A	3
YNL282W	POP3	-5.124	-2.447	N/A	-14.337	3
YBR257W-1	POP4	3.695	-2.269	N/A	-2.192	3
YGR030C	POP6	N/A	2.108	1.044	2.226	3
YML092C	PRE8	-1.462	-3.353	N/A	-1.476	3
YER023W	PRO3	-1.163	-2.228	N/A	-4.442	3
YKR086W	PRP16	-4.296	N/A	2.459	-3.926	3
YDR473C	PRP3	1.707	2.815	-1.686	N/A	3
YPL151C	PRP46	-2.156	1.262	N/A	-5.946	3
YMR308C	PSE1	-3.953	-9.623	N/A	-5.459	3
YDR013W	PSF1	1.027	1.314	1.355	N/A	3
YER171W	RAD3	-1.688	1.23	N/A	-1.039	3
YNL312W	RFA2	1.451	2.417	N/A	-3.68	3
YNL290W	RFC3	-1.483	1.498	N/A	-1.912	3
YLR383W	RHC18	1.036	-1.47	N/A	-3.975	3
YNL163C	RIA1	N/A	6.386	3.638	-1.109	3
YBR192W	RIM2	-1.019	-2.665	-4.893	N/A	3
YOR119c	RIO1	-1.957	1.595	N/A	4.124	3
YGL044C	RNA15	3.551	N/A	41.442	11.994	3
YDR045C	RPC11	2.526	-1.044	N/A	13.939	3
YDL150W	RPC53	2.307	1.181	N/A	38.129	3
YPR190C	RPC82	-1.693	-3.786	-2.656	N/A	3
YKL180W	RPL17A	N/A	1.016	-2.011	-3.006	3
YOR063W	RPL3	-1.017	2.156	N/A	-2.555	3
YML043C-1	RRN11	2.316	2.189	N/A	-1.707	3
YML043C-2	RRN11	-1.087	-2.88	N/A	-11.984	3
YLR141W	RRN5	-2.098	1.479	N/A	2.665	3
YBL014C	RRN6	-1.339	2.893	337.784	N/A	3
YDR087C	RRP1	-2.908	2.783	N/A	6.177	3
YPL012W	RRP12	2.107	-9.923	N/A	145.512	3
YHR069C	RRP4	N/A	1.984	7.811	4.453	3
YGR095C	RRP46	1.285	N/A	-1.125	1.343	3
YDR341C	RRS1	-1.689	-1.767	N/A	3.167	3
YKR008W	RSC4	2.143	N/A	243.803	305.162	3
YKL141W	SDH3	1.629	10.646	N/A	-3.624	3
YOR057W	SGT1	-1.542	-1.638	N/A	-1.148	3
YOR060C	SLD7	-3.481	-84.977	N/A	1.013	3
YOL034W	SMC5	-1.252	1.437	N/A	1	3
YLR147C	SMD3	-1.458	-3.709	N/A	-1.391	3
YOR149C	SMP3	1.04	-1.006	N/A	-2.071	3
YDR201W	SPC19	2.225	-1.433	N/A	-1.415	3
YLR066W	SPC3	-1.931	N/A	-4.431	1.125	3
YBR253W-2	SRB6	N/A	1.066	-1.265	1.673	3
YJL156C	SSY5	-2.486	N/A	-1.19	-2.657	3
YPR048W	TAH18	-1.389	-1.231	N/A	1.331	3
YGR099W	TEL2	-1.048	-2.594	N/A	1.379	3
YGR047C	TFC4	-1.316	-2.051	N/A	1.005	3
YOL102C	TPT1	1.264	N/A	-13.335	-2.023	3
YDR246W	TRS23	-2.465	N/A	-1.633	1.439	3
YKL033W	TTI1	-1.109	N/A	-4.351	-7.199	3
YOR004W	UTP23	1.047	-1.533	N/A	-4.323	3
YHR196w	UTP9	-3.6	-1.406	1.933	N/A	3
YGR094W	VAS1	1.153	2.615	N/A	61.496	3
YBR190W	YBR190W	-1.019	1.454	3.615	N/A	3
YDR325W	YCG1	-5.77	-1.197	N/A	1.332	3
YLR249W-1	YEF3	1.073	-1.184	N/A	1.086	3
YLR249W-2	YEF3	-1.397	1.066	N/A	-2.225	3
YNL263C	YIF1	-3.166	-6.975	N/A	-2.89	3
YJR141W	YJR141W	-2.867	-6.397	-25.729	N/A	3
YKL111C	YKL111C	1.034	N/A	1.504	-6.032	3
YGR211W	ZPR1	-2.199	2.681	N/A	91.337	3
YBR236C-2	ABD1	-1.018	1.731	N/A	N/A	2
YGL065C	ALG2	N/A	-2.186	N/A	-11.197	2
YDR299W	BFR2	N/A	N/A	-3.042	-2.239	2
YGL247W	BRR6	2.525	-2.57	N/A	N/A	2
YDR196C	CAB5	-1.7	-1.455	N/A	N/A	2
YAR019C-1	CDC15	1.155	-1.142	N/A	N/A	2
YAR019C-2	CDC15	-1.078	1.079	N/A	N/A	2
YGL116W	CDC20	2.128	2.759	N/A	N/A	2
YLR310C-1	CDC25	2.489	N/A	544.693	N/A	2
YBL084C	CDC27	1.554	N/A	N/A	5.634	2
YBR155W	CNS1	1.84	4.485	N/A	N/A	2
YNL232W	CSL4	-1.703	-1.35	N/A	N/A	2
YLR276C	DBP9	-4.749	1.66	N/A	N/A	2
YOR204W	DED1	N/A	N/A	174.519	139.521	2
YHR068W	DYS1	N/A	2.471	N/A	-2.222	2
YPL028w	ERG10	1.921	1.947	N/A	N/A	2
YDR365C	ESF1	15.908	N/A	207.102	N/A	2
YMR113W	FOL3	1.632	-2.205	N/A	N/A	2
YHR089C	GAR1	-1.342	-2.022	N/A	N/A	2
YGR083C	GCD2	-2.195	3.446	N/A	N/A	2
YGR002C	GOD1	3.293	-1.366	N/A	N/A	2
YPL076W	GPI2	N/A	N/A	1.684	1.705	2
YOR176W	HEM15	-1.006	-1.445	N/A	N/A	2
YGR191W	HIP1	-2.878	-1.54	N/A	N/A	2
YMR288W	HSH155	N/A	N/A	3.439	10.194	2
YLR259C	HSP60	-2.271	-1.206	N/A	N/A	2
YPR133C	IWS1	1.713	1.734	N/A	N/A	2
YDR367W	KEI1	-1.233	1.978	N/A	N/A	2
YHR102W	KIC1	-1.804	-1.426	N/A	N/A	2
YDR062W	LCB2	N/A	N/A	2.89	11.772	2
YLR272C	LOC7	3.593	17.369	N/A	N/A	2
YKL021C	MAK11	-2.01	1.215	N/A	N/A	2
YMR112C	MED11	1.032	-1.796	N/A	N/A	2
YHR058C	MED6	N/A	N/A	-2.978	1.324	2
YGR264C	MES1	-1.324	-1.551	N/A	N/A	2
YEL019C	MMS21	1.125	3.911	N/A	N/A	2
YOR370C	MRS6	2.504	2.826	N/A	N/A	2
YML031W	NDC1	1.746	N/A	-1.382	N/A	2
YHR170W	NMD3	10.248	5.856	N/A	N/A	2
YPL043W	NOP4	N/A	N/A	1.201	-5.653	2
YGL092W	NUP145	-1.378	2.604	N/A	N/A	2
YBR060C	ORC2	2.038	1.168	N/A	N/A	2
YDR113C	PDS1	-1.605	-1.08	N/A	N/A	2
YNL317W	PFS2	2.193	3.931	N/A	N/A	2
YOR281C	PLP2	1.648	5.112	N/A	N/A	2
YEL055C	POL5	-2.968	1.626	N/A	N/A	2
YIR008C	PRI1	1.202	2.35	N/A	N/A	2
YLL036C	PRP19	2.335	1.521	N/A	N/A	2
YER013W	PRP22	-5.52	-1.174	N/A	N/A	2
YGR075C	PRP38	4.483	1.73	N/A	N/A	2
YGR280c	PXR1	-2.235	5.754	N/A	N/A	2
YNL207W	RIO2	15.836	12.114	N/A	N/A	2
YML091c	RPM2	N/A	N/A	1.419	10.807	2
YGL048C	RPT6	N/A	N/A	-14.664	-52.104	2
YPR137W	RRP9	-1.781	1.936	N/A	N/A	2
YLR033W	RSC58	3.078	N/A	33.039	N/A	2
YLR430W	SEN1	2.85	4.953	N/A	N/A	2
YDR023W	SES1	-2.527	-3.716	N/A	N/A	2
YFR031C-1	SMC2	1.555	2.027	N/A	N/A	2
YFL002C	SPB4	-5.898	-8.982	N/A	N/A	2
YGL207W	SPT16	2.568	N/A	N/A	180.496	2
YBR253W-1	SRB6	2.126	2.965	N/A	N/A	2
YBR253W-3	SRB6	2.143	-1.08	N/A	N/A	2
YDR292C	SRP101	-2.715	-1.317	N/A	N/A	2
YPL243W	SRP68	N/A	N/A	2.683	-2.651	2
YLR005W	SSL1	-1.409	N/A	1.242	N/A	2
YDR160W	SSY1	-1.709	1.169	N/A	N/A	2
YIL126W	STH1	N/A	N/A	4.616	1.604	2
YIR011c	STS1	2.864	1.363	N/A	N/A	2
YPL016W	SWI1	-3.042	-4.296	N/A	N/A	2
YMR149W	SWP1	1.902	N/A	2.508	N/A	2
YPL011C	TAF3	-1.38	N/A	N/A	5.469	2
YGL112C	TAF6	N/A	N/A	-1.528	-1.609	2
YDR311W	TFB1	-2.162	1.283	N/A	N/A	2
YPL007C	TFC8	-1.029	1.241	N/A	N/A	2
YMR260C	TIF11	4.703	4.179	N/A	N/A	2
YGR185C	TYS1	N/A	N/A	1.798	-1.473	2
YKL024C	URA6	4.262	2.106	N/A	N/A	2
YGL098W-1	USE1	2.588	-2.232	N/A	N/A	2
YGL098W-2	USE1	N/A	-1.67	N/A	-1.959	2
YMR093W	UTP15	-5.928	N/A	N/A	7.798	2
YER082C	UTP7	6.538	1.805	N/A	N/A	2
YMR197C	VTI1	-7.008	-1.404	N/A	N/A	2
YDL196W	YDL196W	-1.322	-3.211	N/A	N/A	2
YDR327W	YDR327W	N/A	N/A	-463.293	-162.382	2
YGR190C	YGR190C	-3.42	-2.123	N/A	N/A	2
YLL037W	YLL037W	-2.32	-1.73	N/A	N/A	2
YLR198C	YLR198C	-1.959	1.015	N/A	N/A	2
YNL181W	YNL181W	-1.716	-1.559	N/A	N/A	2
YOR262W	YOR262W	-9.812	-12.932	N/A	N/A	2
YOR272W	YTM1	-1.071	9.376	N/A	N/A	2
YOR335C	ALA1	N/A	N/A	N/A	-1.56	1
YML077W	BET5	N/A	N/A	-1.919	N/A	1
YLR175W	CBF5	1.529	N/A	N/A	N/A	1
YHR107C	CDC12	N/A	2.621	N/A	N/A	1
YOL139C	CDC33	N/A	N/A	N/A	16.351	1
YLR459W	CDC91	N/A	N/A	-1.451	N/A	1
YNL118C	DCP2	11.639	N/A	N/A	N/A	1
YPR082C	DIB1	N/A	N/A	N/A	2.036	1
YDR339C	FCF1	N/A	N/A	N/A	120.574	1
YGR173w	GIR1	N/A	N/A	N/A	-4.439	1
YDR302W	GPI11	N/A	N/A	-2.522	N/A	1
YLL035W	GRC3	N/A	N/A	-2.124	N/A	1
YDR047W	HEM12	-1.474	N/A	N/A	N/A	1
YLR223C	IFH1	N/A	N/A	N/A	-1.659	1
YDR037W	KRS1	N/A	4.693	N/A	N/A	1
YAL025C	MAK16	2.043	N/A	N/A	N/A	1
YLR106C	MDN1	N/A	N/A	-3.611	N/A	1
YPL082C	MOT1	N/A	N/A	N/A	-4.65	1
YKL059C	MPE1	N/A	N/A	12.43	N/A	1
YGR158C	MTR3	-1.096	N/A	N/A	N/A	1
YJL050W	MTR4	N/A	6.797	N/A	N/A	1
YNR053C	NOG2	N/A	N/A	2.202	N/A	1
YNL110c	NOP15	2.152	N/A	N/A	N/A	1
YNL061W	NOP2	N/A	N/A	-2.146	N/A	1
YER006W	NUG1	N/A	N/A	-5.891	N/A	1
YGL172W	NUP49	N/A	1.126	N/A	N/A	1
YNL149C	PGA2	N/A	N/A	N/A	-19.084	1
YNL267w	PIK1	2.358	N/A	N/A	N/A	1
YMR314W	PRE5	-28.177	N/A	N/A	N/A	1
YGR091W	PRP31	N/A	N/A	N/A	365.596	1
YPR178W	PRP4	-3.276	N/A	N/A	N/A	1
YDL030W	PRP9	5.679	N/A	N/A	N/A	1
YJL072C	PSF2	N/A	N/A	N/A	-24.787	1
YAL043C	PTA1	N/A	N/A	-3.218	N/A	1
YOR207C	RET1	N/A	N/A	N/A	10.65	1
YMR235C	RNA1	7.444	N/A	N/A	N/A	1
YNL113W	RPC19	N/A	-10.286	N/A	N/A	1
YHR205W	SCH9	N/A	7.574	N/A	N/A	1
YMR079W	SEC14	1.372	N/A	N/A	N/A	1
YNL272C	SEC2	N/A	N/A	-1.367	N/A	1
YML105C	SEC65	N/A	N/A	-1.754	N/A	1
YPR161C	SGV1	4.835	N/A	N/A	N/A	1
YDL047W	SIT4	N/A	N/A	N/A	2.296	1
YNL126W-2	SPC98	N/A	N/A	N/A	-3.522	1
YLR424W	SPP382	N/A	N/A	N/A	2.795	1
YMR309c	TAD3	N/A	N/A	N/A	-4.377	1
YPL128C	TBF1	N/A	N/A	2.901	N/A	1
YOR110W	TFC7	N/A	N/A	N/A	-3.12	1
YGR005C	TFG2	-4.169	N/A	N/A	N/A	1
YKR079C-1	TRZ1	N/A	N/A	N/A	-1.683	1
YKR079C-2	TRZ1	N/A	N/A	N/A	-6.325	1
YKL210w	UBA1	-1.963	N/A	N/A	N/A	1
YGR090w	UTP22	3.055	N/A	N/A	N/A	1
YDR398W	UTP5	N/A	N/A	N/A	19.705	1
YNL310C-1	ZIM17	N/A	N/A	N/A	1.2	1
YNL310C-2	ZIM17	N/A	N/A	N/A	-2.646	1

## Sheet: Strains analyzed, P1 24 hr
Table S4. Reporter gene-based primary screen data for dox-repressible essential yeast genes included in final data analysis.
	ORF	Gene	OD600untreated	Flucuntreated	Rlucuntreated	Ratio of Rlucuntreated to Flucuntreated	Ratio of Rlucuntreated to Flucuntreated normalized to plate medianuntreated	OD600dox-treated	Flucuntreated/Flucdox-treated	Flucdox-treated	Rlucdox-treated	Ratio of Rlucdox-treated to Flucdox-treated	Ratio of Rlucdox-treated to Flucdox-treated normalized to plate mediandox-treated	Ratio of dox-treated to untreatd plate median normalized ratios	Fold change P1, 24 hr
1	YGR245C	SDA1	0.856098	16116	337572	20.9464	14.5638	0.495122	0.151345	106485	170303	1.59931	0.910049	0.0624871	-16.0033
2	YOR294W	RRS1	0.931707	71087	153786	2.16335	1.50415	0.5	0.540614	131493	141007	1.07235	0.610195	0.405674	-2.46504
3	YEL055C	POL5	6.12439	48961	817	0.0166868	0.0116021	3.66098	0.387954	126203	867	0.00686988	0.00390913	0.336933	-2.96795
4	YBR135W-1	CKS1	0.94878	69992	286311	4.09062	2.84417	0.521951	2.02899	34496	247587	7.17727	4.08404	1.43594	1.43594
5	YOR077w	RTS2	0.739024	71402	102694	1.43825	1	0.646341	1.60367	44524	130439	2.92963	1.66703	1.66703	1.66703
6	YMR235C	RNA1	3.01951	66691	45376	0.680392	0.473069	0.546341	3.11407	21416	132531	6.18841	3.52136	7.44364	7.44364
7	YKL210w	UBA1	0.953659	22710	69183	3.04637	2.11811	0.507317	1.48859	15256	28929	1.89624	1.07901	0.50942	-1.96302
8	YGR103w	NOP7	2.7122	86497	76988	0.890066	0.618853	0.8	0.977566	88482	135020	1.52596	0.868308	1.40309	1.40309
9	YGR094W	VAS1	1.90732	118438	145230	1.22621	0.852571	0.814634	1.43537	82514	142508	1.72708	0.982748	1.15269	1.15269
10	YHR122W	CIA2	1.25122	53997	122426	2.26727	1.57641	0.707317	1.07951	50020	244337	4.88479	2.77956	1.76322	1.76322
11	YBL084C	CDC27	1.66341	68631	231884	3.37871	2.34918	0.553659	3.07239	22338	143306	6.41535	3.65049	1.55394	1.55394
12	YGR198w	YPP1	1.37073	85220	104024	1.22065	0.848706	0.709756	1.11486	76440	56074	0.733569	0.417418	0.491829	-2.03323
13	YLR359W	ADE13	1.73415	98086	109721	1.11862	0.777764	0.717073	1.27861	76713	134815	1.75739	1	1.28574	1.28574
14	YLR310C-1	CDC25	2.12683	151751	53598	0.353197	0.245574	0.839024	2.08524	72774	78159	1.074	0.61113	2.48858	2.48858
15	YDL064W	UBC9	0.946341	82043	109773	1.33799	0.930292	0.94878	0.472873	173499	165282	0.952639	0.542075	0.582693	-1.71617
16	YLR007W	NSE1	0.758537	63806	135766	2.12779	1.47943	0.858537	0.622923	102430	248640	2.42741	1.38126	0.933641	-1.07108
17	YBR190W	YBR190W	2.24878	28402	96363	3.39282	2.35899	1.31951	0.586527	48424	197095	4.07019	2.31604	0.981791	-1.01855
18	YOR119c	RIO1	1.47317	169912	427788	2.5177	1.31058	0.82439	1.44031	117969	218531	1.85244	0.669519	0.510856	-1.9575
19	YMR186w	HSC82	1.10976	55882	276965	4.95625	2.57996	0.970732	1.29135	43274	159962	3.69649	1.336	0.517839	-1.9311
20	YKL018W	SWD2	1.8	165067	307315	1.86176	0.969132	0.826829	2.52431	65391	182432	2.78986	1.00833	1.04044	1.04044
21	YDL132W-1	CDC53	1.4561	173600	334138	1.92476	1.00193	0.534146	3.725	46604	84169	1.80605	0.65275	0.651495	-1.53493
22	YDL132W-2	CDC53	0.829268	123746	210559	1.70154	0.885732	0.478049	2.20766	56053	98988	1.76597	0.638265	0.720608	-1.38772
23	YKL125W	RRN3	1.57317	118742	283801	2.39006	1.24414	1.31707	0.80909	146760	151118	1.02969	0.372157	0.299128	-3.34305
24	YDR141C	DOP1	1.9878	98782	140710	1.42445	0.741492	1.20976	0.896795	110150	302229	2.74379	0.991675	1.3374	1.3374
25	YKL033W	TTI1	0.67561	19114	74314	3.88794	2.02385	0.604878	0.963359	19841	100162	5.04823	1.82456	0.901526	-1.10923
26	YML046W	PRP39	0.902439	117034	224396	1.91736	0.998074	0.958537	0.799467	146390	81663	0.557845	0.201619	0.202008	-4.9503
27	YNL124W	NAF1	2.04146	145325	282769	1.94577	1.01286	0.790244	1.56688	92748	336966	3.63313	1.3131	1.29643	1.29643
28	YBR192W	RIM2	0.543902	18941	55910	2.9518	1.53655	0.52439	0.812918	23300	97177	4.17069	1.50739	0.981023	-1.01934
29	YCR042C	TAF2	0.953659	78890	116824	1.48085	0.77085	0.753659	0.692899	113855	232692	2.04376	0.738664	0.958247	-1.04357
30	YBR135W-2	CKS1	1.75122	126702	213757	1.68708	0.878206	0.597561	2.18882	57886	787234	13.5997	4.91528	5.59695	5.59695
31	YGR095C	RRP46	1.18049	105367	451913	4.28894	2.23259	0.926829	1.43972	73186	580883	7.93708	2.86865	1.2849	1.2849
32	YGL047W	ALG13	0.653659	132685	301872	2.2751	1.1843	0.853659	1.30194	101913	399252	3.91758	1.41591	1.19557	1.19557
33	YDL087C	LUC7	0.87561	90977	361804	3.97687	2.07015	1.1	0.857869	106050	313725	2.95827	1.06919	0.516481	-1.93618
34	YLR310C-2	CDC25	0.597561	84853	114229	1.3462	0.700759	0.819512	0.573754	147891	184639	1.24848	0.451231	0.643918	-1.55299
35	YHR023W	MYO1	1.57805	116709	202996	1.73933	0.905405	0.682927	1.71649	67993	334169	4.91476	1.77631	1.9619	1.9619
36	YDR489W	SLD5	1.00488	13254	58826	4.43836	2.31037	0.743902	0.648784	20429	193056	9.4501	3.4155	1.47833	1.47833
37	YOR281C	PLP2	2.99024	235329	41667	0.177059	0.0921672	2.33659	0.991573	237329	99742	0.420269	0.151895	1.64804	1.64804
38	YDL164c	CDC9	1.64634	163375	158963	0.972995	0.506489	0.734146	1.39269	117309	169461	1.44457	0.522103	1.03083	1.03083
39	YER093C	TSC11	0.85122	73791	114326	1.54932	0.806494	0.785366	1.15176	64068	132161	2.06282	0.745555	0.92444	-1.08174
40	YKL112W	ABF1	1.66098	13255	931115	70.2463	47.3204	1.66098	0.829111	15987	724570	45.3224	20.3206	0.429426	-2.32869
41	YHR089C	GAR1	4.35122	94388	49637	0.525883	0.354253	3.63171	0.440934	214064	126045	0.588819	0.264001	0.745232	-1.34186
42	YBR236C-1	ABD1	0.8	142033	347396	2.44588	1.64763	0.680488	1.78051	79771	215029	2.69558	1.20858	0.733524	-1.36328
43	YNR038w	DBP6	0.665854	117743	197125	1.6742	1.1278	0.580488	1.34194	87741	142128	1.61986	0.726273	0.643974	-1.55286
44	YAL033W	POP5	0.729268	65929	244084	3.70223	2.49395	0.6	1.37556	47929	201682	4.20793	1.88665	0.756492	-1.32189
45	YBR155W	CNS1	5.93171	346961	52886	0.152426	0.10268	1.79024	1.84011	188554	79462	0.421428	0.18895	1.84019	1.84019
46	YOL133W	HRT1	0.743902	68455	322159	4.70614	3.17022	0.690244	0.900984	75978	287899	3.78924	1.69893	0.535902	-1.86601
47	YDL008W	APC11	1.49268	166348	209167	1.25741	0.847033	1.13415	1.19591	139097	318507	2.28982	1.02665	1.21206	1.21206
48	YHR072W-A	NOP10	0.873171	110833	290282	2.61909	1.76431	0.534146	1.45555	76145	248467	3.26308	1.46302	0.829229	-1.20594
49	YDR324c	UTP4	1.87561	209655	198596	0.947251	0.638102	0.797561	1.63925	127897	235191	1.83891	0.824486	1.29209	1.29209
50	YMR128W	ECM16	2.72683	197973	94647	0.47808	0.322052	1.01707	3.52535	56157	126698	2.25614	1.01155	3.14097	3.14097
51	YBL018C	POP8	1.67561	73440	327479	4.45914	3.00383	0.607317	1.61166	45568	216072	4.74175	2.12599	0.70776	-1.41291
52	YLL008W	DRS1	3.03902	98958	169441	1.71225	1.15343	0.931707	1.42607	69392	447533	6.44935	2.8916	2.50695	2.50695
53	YDL102W	CDC2	1.12439	127287	184115	1.44646	0.974384	0.658537	1.48353	85800	244797	2.85311	1.27921	1.31284	1.31284
54	YBR140C	IRA1	2.09024	153522	91455	0.595713	0.401293	0.919512	1.43383	107071	76130	0.711024	0.318792	0.794411	-1.25879
55	YER168C	CCA1	1.10244	96749	166820	1.72426	1.16152	0.817073	1.23043	78630	201532	2.56304	1.14916	0.989355	-1.01076
56	YBR243C	ALG7	2.26098	168875	187446	1.10997	0.747714	1.14878	1.75944	95982	211602	2.2046	0.988446	1.32196	1.32196
57	YDR449c	UTP6	0.963415	64018	180919	2.82606	1.90374	0.685366	1.28305	49895	384101	7.69819	3.45153	1.81303	1.81303
58	YDL207W	GLE1	0.890244	103602	157735	1.52251	1.02562	0.643902	2.00348	51711	175859	3.4008	1.52477	1.48669	1.48669
59	YBR236C-2	ABD1	3.70244	139934	97038	0.693455	0.467136	2.66829	0.722236	193751	198243	1.02318	0.458751	0.98205	-1.01828
60	YNL006W	LST8	1.50244	48340	231544	4.7899	3.22665	1.4439	0.697889	69266	458966	6.62614	2.97087	0.920729	-1.0861
61	YLR195C	NMT1	0.556098	53725	105523	1.96413	1.32311	0.629268	0.789818	68022	145072	2.13272	0.956219	0.722706	-1.38369
62	YBR086C	IST2	2.09268	127596	146296	1.14656	0.772361	1.18537	0.628165	203125	45988	0.226402	0.101509	0.131427	-7.6088
63	YKL022C	CDC16	0.873171	87799	139674	1.59084	1.07164	0.743902	0.990211	88667	70199	0.791715	0.35497	0.331239	-3.01897
64	YKL021C	MAK11	2.89268	210209	113124	0.53815	0.362517	2.08293	0.727271	289038	116265	0.402248	0.18035	0.497495	-2.01007
65	YGR280c	PXR1	3.51951	165843	45905	0.276798	0.186461	1.4122	0.635796	260843	48546	0.186112	0.0834444	0.447517	-2.23455
66	YGL073W	HSF1	0.573171	67123	83575	1.2451	0.838745	0.814634	0.254226	264029	13473	0.0510285	0.0228789	0.0272776	-36.6601
67	YOR340C	RPA43	2.02683	201291	145062	0.720658	0.485461	0.590244	4.39923	45756	24161	0.52804	0.23675	0.487681	-2.05052
68	YGR264C	MES1	4.56829	83375	83281	0.998873	0.467186	3.53659	0.400506	208174	197088	0.946746	0.352801	0.755163	-1.32422
69	YNL232W	CSL4	5.00244	35999	10529	0.29248	0.136797	4.05122	0.335411	107328	23132	0.215526	0.080315	0.587112	-1.70325
70	YGL018C	JAC1	1.69756	58050	245024	4.22091	1.97418	1.30732	0.44015	131887	206592	1.56643	0.583725	0.29568	-3.38203
71	YHR169W	DBP8	1.96341	66900	233663	3.49272	1.63359	1.06098	0.767915	87119	248301	2.85014	1.06209	0.650158	-1.53809
72	YKL009W	MRT4	1.43415	36726	397850	10.8329	5.0667	0.492683	0.943071	38943	369753	9.49472	3.53817	0.698319	-1.43201
73	YER112W	LSM4	1.23659	62323	285182	4.57587	2.14019	0.946341	0.546357	114070	239076	2.09587	0.781018	0.364929	-2.74026
74	YDL153C	SAS10	1.5439	91620	306278	3.34292	1.56353	0.746341	2.10311	43564	350780	8.05206	3.00057	1.9191	1.9191
75	YHR040W	BCD1	1.72683	39685	241622	6.0885	2.84767	0.895122	0.706931	56137	645104	11.4916	4.2823	1.50379	1.50379
76	YGR158C	MTR3	1.76098	101923	224075	2.19847	1.02825	0.460976	4.98133	20461	51498	2.51689	0.937908	0.912136	-1.09633
77	YDR235W	PRP42	1.48293	70708	178213	2.52041	1.17883	1.46829	0.447326	158068	255493	1.61635	0.602326	0.510954	-1.95713
78	YBR256C	RIB5	2.35122	70554	141563	2.00645	0.938442	1.62927	0.878696	80294	416309	5.18481	1.9321	2.05884	2.05884
79	YLL018C	DPS1	1.05366	55100	69741	1.26572	0.591992	0.868293	1.11051	49617	120984	2.43836	0.908645	1.53489	1.53489
80	YLR347C	KAP95	2.14146	51156	192088	3.75495	1.75624	1.09512	0.690896	74043	224988	3.03861	1.13233	0.644746	-1.551
81	YBR252W	DUT1	1.12439	76417	151842	1.98702	0.929354	0.85122	1.24661	61300	279391	4.55777	1.69843	1.82754	1.82754
82	YML069W	POB3	1.47805	87706	220811	2.51763	1.17753	0.97561	1.27693	68685	480045	6.98908	2.60445	2.2118	2.2118
83	YOR244W	ESA1	1.8122	156312	248202	1.58786	0.742664	0.763415	3.63271	43029	162150	3.76839	1.40428	1.89086	1.89086
84	YBR142W	MAK5	2.75854	78262	95447	1.21958	0.570415	0.707317	1.48855	52576	197178	3.75034	1.39755	2.45006	2.45006
85	YGR195W	SKI6	1.55122	104909	129817	1.23742	0.57876	1.09024	1.07894	97233	342994	3.52755	1.31453	2.27128	2.27128
86	YMR093W	UTP15	2.73902	86399	107361	1.24262	0.581189	0.531707	4.28864	20146	5300	0.26308	0.0980356	0.168681	-5.92835
87	YCL004W-1	PGS1	3.29024	64950	56918	0.876336	0.409874	2.12439	0.337555	192413	92878	0.482701	0.179877	0.438859	-2.27864
88	YJR017C	ESS1	1.06098	53323	169807	3.1845	1.48943	0.829268	0.712132	74878	124679	1.6651	0.620491	0.416596	-2.40041
89	YDL108W	KIN28	1.01463	37363	184784	4.94564	2.31314	0.65122	1.37622	27149	122509	4.51247	1.68155	0.726957	-1.3756
90	YBR102C	EXO84	1.35122	73503	248602	3.3822	1.5819	0.8	0.928197	79189	121810	1.53822	0.573211	0.362356	-2.75972
91	YOR048C	RAT1	1.19268	111150	150426	1.35336	0.632984	0.860976	1.21832	91232	124866	1.36866	0.510028	0.805751	-1.24108
92	YKL078W	DHR2	1.07805	65239	135544	2.07765	0.971745	0.619512	1.10706	58930	69316	1.17624	0.438322	0.451067	-2.21696
93	YPL126W	NAN1	2.21707	65924	304314	4.61613	2.15903	0.982927	1.33793	49273	115231	2.33862	0.871479	0.403645	-2.47743
94	YGR005C	TFG2	5.30488	87107	38628	0.443455	0.207409	0.765854	1.91861	45401	6062	0.133521	0.0497562	0.239894	-4.16852
95	YBR193C	MED8	1.80488	36697	32253	0.8789	0.411073	2.48293	0.380189	96523	80728	0.83636	0.311666	0.758178	-1.31895
96	YMR113W	FOL3	3.92683	162961	64619	0.39653	0.185462	2.30976	0.639123	254976	207071	0.81212	0.302633	1.63178	1.63178
97	YCL059C	KRR1	2.93415	179524	370567	2.06416	0.965436	1.75122	1.16296	154368	979065	6.34241	2.36347	2.44809	2.44809
98	YDR021W	FAL1	1.36098	96648	156824	1.62263	0.758925	0.895122	1.35153	71510	385725	5.394	2.01005	2.64855	2.64855
99	YGL044C	RNA15	1.91463	89284	232946	2.60905	1.22028	0.485366	2.21071	40387	469599	11.6275	4.33294	3.55076	3.55076
100	YOL022C	TSR4	1.03171	88184	293845	3.33218	1.5585	0.604878	2.54786	34611	197504	5.70639	2.12647	1.36443	1.36443
101	YOR206W	NOC2	2.78293	58348	72542	1.24326	0.581491	1.35366	0.348667	167346	393554	2.35174	0.876366	1.5071	1.5071
102	YCL004W-2	PGS1	1.27317	38451	154337	4.01386	1.87734	1.11951	0.961828	39977	782146	19.5649	7.29078	3.88358	3.88358
103	YDR170C	SEC7	1.32683	52894	189494	3.58252	1.67559	0.807317	1.30329	40585	513491	12.6522	4.71481	2.81381	2.81381
104	YBL073W	YBL073W	1.06098	88548	335186	3.78536	0.996547	0.880488	0.675001	131182	292040	2.22622	0.974559	0.977936	-1.02256
105	YBR136W	MEC1	0.734146	78066	283806	3.63546	0.957084	0.621951	1.60583	48614	125746	2.58662	1.13233	1.1831	1.1831
106	YDL045C	FAD1	0.853659	92064	170271	1.84949	0.486902	0.84878	1.43691	64071	121045	1.88923	0.827038	1.69857	1.69857
107	YCR072C	RSA4	1.01463	91498	351628	3.84301	1.01172	0.82439	1.66085	55091	173669	3.1524	1.38001	1.36401	1.36401
108	YGR186W	TFG1	0.95122	137787	758423	5.50431	1.44908	0.52439	3.26231	42236	162970	3.85856	1.68914	1.16566	1.16566
109	YDR527W	RBA50	0.85122	79685	320316	4.01978	1.05826	0.631707	1.01366	78611	179574	2.28434	1	0.944947	-1.05826
110	YLR033W	RSC58	1.53659	142057	721343	5.07784	1.33681	0.441463	2.89475	49074	461257	9.39921	4.11464	3.07795	3.07795
111	YOR159C	SME1	0.736585	94030	322381	3.42849	0.902596	0.919512	0.623405	150833	122504	0.812183	0.355544	0.393913	-2.53863
112	YKL099C	UTP11	0.807317	102006	301396	2.95469	0.777862	0.539024	1.4306	71303	98493	1.38133	0.604696	0.777383	-1.28637
113	YBL074C	AAR2	0.797561	62327	567573	9.10637	2.39738	0.680488	0.671649	92797	445358	4.79927	2.10095	0.876353	-1.14109
114	YBR167C	POP7	0.839024	79295	264617	3.33712	0.878542	0.77561	0.454238	174567	366626	2.1002	0.919393	1.0465	1.0465
115	YDL098C	SNU23	0.843902	91255	346630	3.79848	1	0.697561	0.650762	140228	313218	2.23363	0.977804	0.977804	-1.0227
116	YDL015C	TSC13	1.04146	11672	1062752	91.0514	23.9705	1.3561	0.275478	42370	1227025	28.9598	12.6775	0.528881	-1.89079
117	YGR216C	GPI1	0.741463	107754	280364	2.60189	0.684982	0.695122	0.678278	158864	404009	2.54311	1.11328	1.62527	1.62527
118	YDL208W	NHP2	0.487805	59232	463382	7.82317	2.05955	0.536585	1.04141	56877	671059	11.7984	5.16492	2.50779	2.50779
119	YBL077W	YBL077W	0.604878	39735	96927	2.43934	0.642188	0.692683	0.635719	62504	197255	3.15588	1.38153	2.15129	2.15129
120	YBR168W	PEX32	1.17805	35971	182938	5.08571	1.33888	0.985366	0.647228	55577	428353	7.70738	3.37401	2.52002	2.52002
121	YDL103C	QRI1	1.95122	83043	155856	1.87681	0.494096	1.23171	0.637527	130258	626693	4.81117	2.10615	4.26265	4.26265
122	YDL058W	USO1	2.2439	86645	165337	1.90821	0.502362	1.40732	0.462869	187191	259112	1.38421	0.605958	1.20622	1.20622
123	YGL245W	GUS1	0.831707	42086	185698	4.41235	1.16161	0.878049	0.630002	66803	474299	7.09997	3.10811	2.67569	2.67569
124	YHR197W	IPI2	0.726829	67219	432579	6.43537	1.6942	0.709756	0.487699	137829	179224	1.30034	0.56924	0.335994	-2.97624
125	YPR144C	UTP19	1.16341	126701	689352	5.44078	1.43236	0.541463	2.11168	60000	72123	1.20205	0.526214	0.367376	-2.72201
126	YDR190C	RVB1	0.546341	87056	143007	1.6427	0.432463	0.439024	1.01126	86087	121446	1.41074	0.617569	1.42803	1.42803
127	YAR019C-1	CDC15	5.09268	132512	15363	0.115937	0.0305219	4.00488	0.324303	408606	32917	0.0805593	0.0352659	1.15543	1.15543
128	YAR019C-2	CDC15	3.4561	227664	268191	1.17801	0.310128	2.52195	0.468722	485712	319314	0.657414	0.287792	0.92798	-1.07761
129	YBR049C	REB1	1.6	117133	383341	3.2727	0.861582	1.46341	0.651043	179916	362701	2.01595	0.882508	1.02429	1.02429
130	YBR170C	NPL4	0.795122	21263	711968	33.4839	8.81508	1.05122	0.477434	44536	783430	17.5909	7.70068	0.873579	-1.14472
131	YDL111C	RRP42	0.763415	95198	470932	4.94687	1.30233	0.782927	0.556974	170920	256118	1.49847	0.655975	0.503693	-1.98534
132	YDL148C	NOP14	1.17317	60974	198837	3.26101	0.858505	0.995122	0.699347	87187	156696	1.79724	0.786767	0.916438	-1.09118
133	YHR196w	UTP9	0.797561	43321	1180936	27.2601	7.17659	1.60488	0.265812	162976	742248	4.55434	1.99372	0.277809	-3.59959
134	YGR090w	UTP22	2.30488	159787	979550	6.13035	1.6139	0.692683	3.71399	43023	484567	11.263	4.93052	3.05504	3.05504
135	YBL014C	RRN6	2.52927	138364	618132	4.46743	1.20761	1.07561	3.20822	43128	62837	1.45699	0.901637	0.746626	-1.33936
136	YBR055C	PRP6	0.768293	37162	696637	18.746	5.06731	0.673171	0.920489	40372	79234	1.9626	1.21453	0.239678	-4.17226
137	YDL016C	YDL016C	0.865854	47673	358016	7.50983	2.03002	0.846341	1.00761	47313	59835	1.26466	0.782619	0.385523	-2.59388
138	YDL139C	SCM3	0.765854	63216	156296	2.47241	0.66833	0.697561	1.37348	46026	48411	1.05182	0.650903	0.973924	-1.02677
139	YDR177W	UBC1	0.792683	62989	648873	10.3014	2.78462	0.882927	1.39085	45288	78026	1.72288	1.06618	0.382883	-2.61176
140	YLL034c	RIX7	1.35366	93739	567200	6.05084	1.63563	1.20244	1.25725	74559	133848	1.7952	1.11093	0.679205	-1.47231
141	YGR211W	ZPR1	0.939024	47516	634910	13.362	3.61196	1.00244	1.32264	35925	95356	2.65431	1.64258	0.454762	-2.19895
142	YBR143C	SUP45	0.614634	47091	284765	6.04712	1.63463	0.646341	1.24395	37856	60645	1.60199	0.99137	0.60648	-1.64886
143	YPR178W	PRP4	0.846341	89126	378518	4.247	1.14803	0.592683	2.5558	34872	19746	0.566242	0.350411	0.305229	-3.27623
144	YBR060C	ORC2	3.14878	208383	115559	0.554551	0.149904	2.24634	0.733766	283991	140182	0.493614	0.305466	2.03775	2.03775
145	YDL028C	MPS1	0.731707	100609	275029	2.73364	0.738945	0.668293	0.865439	116252	187856	1.61594	1	1.35328	1.35328
146	YDL193W	NUS1	0.721951	66770	247008	3.69939	1	0.52439	0.859663	77670	196429	2.52902	1.56505	1.56505	1.56505
147	YDR473C	PRP3	2.35366	178088	270475	1.51877	0.410547	1.2878	1.17492	151574	171610	1.13219	0.700637	1.70659	1.70659
148	YGR251w	YGR251w	1.14878	120506	570426	4.73359	1.27956	0.702439	2.17171	55489	289459	5.21651	3.22816	2.52287	2.52287
149	YBR087W	RFC5	0.682927	46683	221053	4.73519	1.27999	0.65122	0.974796	47890	169979	3.54936	2.19647	1.716	1.716
150	YDL030W	PRP9	0.460976	14842	10883	0.733257	0.19821	0.636585	0.17428	85162	154898	1.81886	1.12558	5.6787	5.6787
151	YBR070C	ALG14	1.1878	56075	306901	5.47305	1.47945	0.626829	3.26492	17175	193181	11.2478	6.96054	4.70483	4.70483
152	YGL171W	ROK1	2.05366	157608	117242	0.743884	0.201083	1.39024	1.0779	146218	189163	1.29371	0.800591	3.9814	3.9814
153	YBL004W	UTP20	0.907317	129655	178997	1.38056	0.373187	0.634146	2.03116	63833	104018	1.62953	1.00841	2.70216	2.70216
154	YKL082C	RRP14	0.960976	58166	415404	7.1417	1.93051	0.770732	1.06447	54643	401568	7.34894	4.54779	2.35574	2.35574
155	YBR110W	ALG1	0.778049	57151	67595	1.18274	0.319714	0.821951	0.773209	73914	76526	1.03534	0.640704	2.00399	2.00399
156	YDL043C	PRP11	0.74878	78902	84933	1.07644	0.290977	0.885366	0.745329	105862	130387	1.23167	0.762201	2.61945	2.61945
157	YBR237W	PRP5	0.721951	125072	75226	0.601462	0.162584	0.787805	1.03438	120915	140282	1.16017	0.717955	4.4159	4.4159
158	YGL247W	BRR6	3.71463	177896	16725	0.0940156	0.0254138	3.24634	0.394703	450709	46732	0.103686	0.0641643	2.52478	2.52478
159	YDR365C	ESF1	2.52195	237801	68067	0.286235	0.0773737	0.946341	3.66135	64949	129180	1.98895	1.23083	15.9076	15.9076
160	YIL021W	RPB3	0.514634	7471	544020	72.8176	27.2869	0.673171	0.445339	16776	619991	36.957	14.4137	0.528229	-1.89312
161	YJR058C	APS2	1.02439	62172	550362	8.85225	3.31719	0.921951	0.627765	99037	224303	2.26484	0.883317	0.266284	-3.75539
162	YHR088W	RPF1	1.03415	95581	889521	9.30646	3.4874	0.690244	1.38491	69016	272127	3.94296	1.5378	0.440959	-2.26778
163	YKL088W	CAB3	0.853659	104786	443054	4.22818	1.58442	0.695122	0.992903	105535	318036	3.01356	1.17533	0.741802	-1.34807
164	YJL039C	NUP192	0.609756	84063	479709	5.70654	2.13841	0.62439	0.937533	89664	234466	2.61494	1.01986	0.476925	-2.09677
165	YIL046W	MET30	0.797561	99898	661778	6.62454	2.48241	0.817073	1.10442	90453	342638	3.78802	1.47738	0.595139	-1.68028
166	YDL060W	TSR1	0.858537	151461	482262	3.18407	1.19316	0.743902	1.49227	101497	372393	3.669	1.43096	1.1993	1.1993
167	YLR167W	RPS31	1.00732	153758	473797	3.08145	1.15471	0.812195	1.35765	113253	304784	2.69118	1.04959	0.908969	-1.10015
168	YGL108C	YGL108C	0.890244	85990	327316	3.80644	1.42638	0.802439	1.01032	85112	238708	2.80463	1.09384	0.766864	-1.30401
169	YIR008C	PRI1	2.9439	278614	127607	0.458006	0.171628	2.19024	0.76633	363569	192361	0.529091	0.206352	1.20232	1.20232
170	YJR067C	YAE1	1.07317	140088	309460	2.20904	0.827792	1.02439	1.65845	84469	150220	1.7784	0.6936	0.837892	-1.19347
171	YHR143W-A	RPC10	0.604878	89378	269894	3.01969	1.13157	0.646341	1.08734	82199	164191	1.99748	0.779043	0.688465	-1.45251
172	YLR010C	TEN1	0.873171	79383	136755	1.72272	0.645555	0.860976	0.795429	99799	318461	3.19102	1.24454	1.92786	1.92786
173	YJL090C	DPB11	0.680488	31529	300016	9.51556	3.56576	1.02439	0.52332	60248	535097	8.88157	3.46393	0.971443	-1.0294
174	YIL147C	SLN1	0.673171	165049	168563	1.02129	0.382707	0.497561	3.08169	53558	174503	3.25821	1.27074	3.3204	3.3204
175	YBR253W-1	SRB6	2.52439	242403	243430	1.00424	0.376317	0.653659	2.74983	88152	180803	2.05104	0.799931	2.12568	2.12568
176	YCR013C-1	YCR013C	0.770732	54344	238312	4.38525	1.64328	0.72439	0.769146	70655	481430	6.81381	2.65747	1.61718	1.61718
177	YDR164C	SEC1	0.690244	131310	150468	1.1459	0.429402	0.821951	1.11316	117962	475333	4.02954	1.57157	3.65991	3.65991
178	YGR002C	GOD1	5.5439	283489	6345	0.0223818	0.00838712	4.39756	1.0505	269862	19110	0.070814	0.0276184	3.29295	3.29295
179	YJL042W	MHP1	1.77805	150438	135955	0.903728	0.338653	1.62683	0.644442	233439	185903	0.796367	0.310593	0.917142	-1.09034
180	YJR068W	RFC2	0.67561	118433	126556	1.06859	0.400431	0.836585	0.635537	186351	256886	1.37851	0.537635	1.34264	1.34264
181	YHR165C	PRP8	0.592683	61875	170299	2.75231	1.03137	0.743902	0.59819	103437	500974	4.84328	1.88894	1.83149	1.83149
182	YLR022C	SDO1	0.536585	53673	327311	6.09824	2.28519	0.636585	0.9232	58138	1041666	17.9171	6.98791	3.05791	3.05791
183	YDR196C	CAB5	2.76585	234514	324658	1.38439	0.51877	2.20244	0.800247	293052	229348	0.782619	0.305231	0.588375	-1.6996
184	YGR283c	YGR283C	0.660976	107368	213747	1.99079	0.746006	0.785366	0.799071	134366	99618	0.741393	0.289153	0.387601	-2.57997
185	YJR141W	YJR141W	0.768293	61597	142502	2.31346	0.86692	1.78293	0.228578	269479	208938	0.775341	0.302393	0.348813	-2.86687
186	YIL150C	MCM10	0.836585	91494	342951	3.74834	1.40461	0.826829	0.496775	184176	175402	0.952361	0.371433	0.264438	-3.78161
187	YLR105C	SEN2	1.67805	141555	365903	2.58488	0.968631	1.47805	0.725555	195099	602383	3.08758	1.20419	1.24319	1.24319
188	YKR062W	TFA2	0.902439	84275	240845	2.85785	1.07092	0.590244	1.77451	47492	119352	2.5131	0.98014	0.915233	-1.09262
189	YER172C	BRR2	2.32195	383093	65209	0.170217	0.0637853	1.40244	1.92501	199008	76204	0.382919	0.149343	2.34134	2.34134
190	YDL196W	YDL196W	4.85854	288077	6423	0.0222961	0.00835501	5.27073	0.649231	443720	7192	0.0162084	0.00632149	0.756611	-1.32168
191	YBR253W-3	SRB6	0.560976	121304	127987	1.05509	0.395374	0.463415	3.56724	34005	73884	2.17274	0.847396	2.14328	2.14328
192	YDR267C	CIA1	0.946341	71761	245368	3.41924	1.17002	0.74878	1.76101	40750	354287	8.69416	2.44861	2.09278	2.09278
193	YHR074W	QNS1	0.826829	36961	233461	6.31641	2.1614	0.797561	1.2393	29824	203352	6.8184	1.92032	0.888461	-1.12554
194	YJL202C	YJL202C	1.59268	77048	186339	2.41848	0.827575	1.10976	1.3423	57400	290080	5.05366	1.4233	1.71985	1.71985
195	YKL111C	YKL111C	0.45122	41958	36331	0.86589	0.296297	0.904878	0.495852	84618	92031	1.08761	0.306311	1.0338	1.0338
196	YIR006C	PAN1	0.902439	71074	365016	5.13572	1.75738	0.721951	1.17581	60447	176422	2.91862	0.821995	0.467738	-2.13795
197	YDR478W	SNM1	0.643902	59119	897033	15.1733	5.19214	0.592683	1.89715	31162	508678	16.3237	4.59736	0.885447	-1.12937
198	YJR076C	CDC11	0.707317	50761	542341	10.6842	3.65601	0.558537	1.68278	30165	393006	13.0285	3.66933	1.00364	1.00364
199	YCR013C-2	YCR013C	2.17073	177146	263160	1.48555	0.508339	1.33902	1.62521	108999	387018	3.55066	1	1.96719	1.96719
200	YDR376W	ARH1	1.18049	87055	73320	0.842226	0.2882	1.19756	0.675646	128847	139454	1.08232	0.304823	1.05768	1.05768
201	YHR101C	BIG1	1.25854	62732	274162	4.37037	1.49549	1.36098	1.22758	51102	475674	9.30832	2.62158	1.75299	1.75299
202	YJL203W	PRP21	1.0122	91561	116635	1.27385	0.435897	0.921951	1.01054	90606	265674	2.93219	0.825816	1.89452	1.89452
203	YKL203C	TOR2	0.897561	71182	126389	1.77558	0.607581	0.817073	0.970628	73336	229104	3.12403	0.879846	1.44811	1.44811
204	YIR015W	RPR2	1.07073	33213	138011	4.15533	1.42191	0.858537	0.829599	40035	278175	6.9483	1.9569	1.37625	1.37625
205	YIR011c	STS1	3.36829	361912	135101	0.373298	0.127738	2.39512	0.680644	531720	690762	1.29911	0.365878	2.86428	2.86428
206	YKL154W	SRP102	1.52195	71491	208923	2.92237	1	1.06829	0.767071	93200	594421	6.37791	1.79626	1.79626	1.79626
207	YLR175W	CBF5	0.809756	65223	124947	1.91569	0.655526	0.487805	3.20585	20345	72414	3.5593	1.00243	1.52921	1.52921
208	YFL002C	SPB4	1.65366	66368	55542	0.836879	0.28637	3.72683	0.199802	332169	57264	0.172394	0.0485528	0.169545	-5.89812
209	YLR005W	SSL1	0.407317	5405	52660	9.74283	3.33388	0.412195	0.718272	7525	63219	8.4012	2.3661	0.709712	-1.40902
210	YJR022W	LSM8	1.66585	82430	221088	2.68213	0.917794	1.70732	0.421273	195669	248203	1.26848	0.357253	0.389252	-2.56903
211	YKR022C	NTR2	1.96341	102155	164635	1.61162	0.551477	1.77805	0.587773	173800	184628	1.0623	0.299185	0.542515	-1.84327
212	YJL001W	PRE3	2.30488	61054	188957	3.09492	1.05904	2.0122	0.26368	231546	360072	1.55508	0.437969	0.413551	-2.41808
213	YLR002c	NOC3	0.817073	22817	186963	8.19402	2.8039	1.14634	0.38326	59534	255195	4.28654	1.20725	0.430563	-2.32254
214	YKL108W	SLD2	1.07805	443	332663	750.932	256.96	1.20976	0.907787	488	752704	1542.43	434.406	1.69056	1.69056
215	YLR196w	PWP1	1.1	44318	177483	4.00476	1.37038	0.678049	0.838213	52872	457877	8.6601	2.43901	1.77981	1.77981
216	YHR174W	ENO2	0.968293	66467	407609	6.1325	2.09847	0.897561	1.04541	63580	222132	3.49374	0.98397	0.468899	-2.13266
217	YJR042W	NUP85	2.02683	133550	137412	1.02892	0.352084	1.78293	0.772729	172829	119148	0.689398	0.194161	0.551462	-1.81336
218	YLR117C	CLF1	0.958537	100400	132391	1.31864	0.451222	0.85122	0.92029	109096	219251	2.00971	0.56601	1.25439	1.25439
219	YDR325W	YCG1	3.50976	12639	84483	6.68431	7.31879	2.90976	0.0691355	182815	353408	1.93315	1.26831	0.173295	-5.77049
220	YDR240C	SNU56	1.47317	50571	53284	1.05365	1.15366	1.49024	0.388312	130233	187959	1.44325	0.9469	0.820779	-1.21836
221	YMR197C	VTI1	3.90488	59750	238065	3.98435	4.36255	2.89268	0.276964	215732	204690	0.948816	0.622507	0.142693	-7.00804
222	YMR268C	PRP24	1.57805	53264	80669	1.51451	1.65827	1.2	0.397169	134109	174642	1.30224	0.854383	0.515225	-1.9409
223	YDR243C-1	PRP28	1.2439	45104	33053	0.732817	0.802377	1	0.626418	72003	93103	1.29304	0.84835	1.0573	1.0573
224	YOR122C	PFY1	3.00976	68550	104259	1.52092	1.66529	1.59756	0.591433	115905	137895	1.18972	0.780564	0.468726	-2.13344
225	YMR047C	NUP116	1.89756	30669	283964	9.25899	10.1379	1.33415	0.435423	70435	327662	4.65198	3.05211	0.30106	-3.3216
226	YDR118W	APC4	1.50244	68514	133283	1.94534	2.12999	1.19268	0.818058	83752	267982	3.19971	2.09929	0.985585	-1.01463
227	YDR311W	TFB1	6.55366	68650	24906	0.362797	0.397234	2.55122	0.420838	163127	45687	0.28007	0.183751	0.462575	-2.16181
228	YNL088W	TOP2	1.75122	78090	187962	2.40699	2.63547	1.5	0.67535	115629	310370	2.68419	1.76106	0.668217	-1.49652
229	YPR110C	RPC40	1.89756	94515	203607	2.15423	2.35871	1.55854	1.22761	76991	258491	3.35742	2.20276	0.933883	-1.0708
230	YNL221C	POP1	1.65366	114026	106180	0.931191	1.01958	1.06098	1.34985	84473	316183	3.74301	2.45574	2.40858	2.40858
231	YNL245C	CWC25	4.56098	166807	145212	0.870539	0.953172	1.55366	0.999976	166811	254251	1.52419	1	1.04913	1.04913
232	YDL217C	TIM22	1.60976	180789	165116	0.913308	1	1.38293	0.998509	181059	422820	2.33526	1.53214	1.53214	1.53214
233	YDR166C	SEC5	1.77805	161024	184225	1.14408	1.25268	1.77317	0.774791	207829	336531	1.61927	1.06238	0.848086	-1.17913
234	YKL139W	CTK1	1.44878	99119	128672	1.29816	1.42138	1.4878	0.850281	116572	678745	5.82254	3.8201	2.6876	2.6876
235	YLR115W	CFT2	2.50488	214268	119179	0.556215	0.609011	1.15854	1.76671	121281	149935	1.23626	0.811096	1.33182	1.33182
236	YOL078W	AVO1	4.79512	186732	167127	0.89501	0.979965	3.4	0.724737	257655	175765	0.682172	0.447565	0.456715	-2.18955
237	YOR176W	HEM15	5.30244	85694	65324	0.762294	0.834652	4.68293	0.60598	141414	178752	1.26403	0.829317	0.993609	-1.00643
238	YLR355C	ILV5	4.75854	145729	1009490	6.92717	7.58471	1.31951	4.70823	30952	804447	25.9901	17.0518	2.24818	2.24818
239	YOL144W	NOP8	2.48293	185075	112947	0.610277	0.668205	1.30244	1.19466	154918	303815	1.96113	1.28668	1.92557	1.92557
240	YDL209C	CWC2	5.42927	301826	37931	0.125672	0.137601	4.15366	0.997841	302479	284942	0.942022	0.618049	4.49162	4.49162
241	YDL220C	CDC13	5.55366	254019	209310	0.823993	0.902208	5.15854	0.523372	485351	548809	1.13075	0.741869	0.822282	-1.21613
242	YDR208W	MSS4	1.32683	142209	202035	1.42069	1.55554	1.5561	0.740614	192015	352635	1.8365	1.2049	0.774586	-1.29101
243	YKL141W	SDH3	1.19756	289485	118540	0.409486	0.448355	1.22683	1.67921	172394	191856	1.11289	0.730155	1.62852	1.62852
244	YLR298C	YHC1	1.32195	160116	129723	0.810181	0.887085	1.93659	0.879377	182079	219654	1.20637	0.791482	0.892229	-1.12079
245	YOL102C	TPT1	1.31463	207264	141860	0.684441	0.749409	1.51707	1.21682	170332	245941	1.44389	0.94732	1.26409	1.26409
246	YPR161C	SGV1	2.99512	113949	43337	0.380319	0.41642	3.08049	0.902366	126278	387485	3.06851	2.01321	4.83457	4.83457
247	YPR112C	MRD1	3.12683	333680	161084	0.48275	0.528573	1.69024	2.46122	135575	625958	4.61706	3.0292	5.7309	5.7309
248	YDR044W	HEM13	5.99756	264958	220860	0.833566	0.748414	5.85366	0.711211	372545	360201	0.966866	0.510493	0.6821	-1.46606
249	YDR236C	FMN1	0.773171	157012	124965	0.795895	0.714591	1.04146	1.2997	120806	197106	1.63159	0.86146	1.20553	1.20553
250	YKL165C	MCD4	4.87073	215118	105692	0.491321	0.441131	1.73659	1.1677	184224	107117	0.58145	0.306998	0.695935	-1.43692
251	YLR438W	CAR2	0.846341	119974	173666	1.44753	1.29966	0.819512	1.07864	111227	205345	1.84618	0.97476	0.750011	-1.33331
252	YOR103C	OST2	3.08537	222642	185181	0.831743	0.746778	1.16829	1.65896	134206	115370	0.859649	0.453884	0.60779	-1.64531
253	YLR457C	NBP1	3.61951	257093	455499	1.77173	1.59074	2.36098	1.17175	219410	415559	1.89398	1	0.628638	-1.59074
254	YGR278W	CWC22	1.32195	126127	464018	3.67897	3.30315	1.44146	1.39911	90148	434982	4.8252	2.54765	0.771276	-1.29655
255	YDR052C	DBF4	4.00732	236853	242884	1.02546	0.920708	2.4122	1.19029	198988	286448	1.43952	0.760051	0.825507	-1.21138
256	YDR243C-2	PRP28	0.980488	145885	188020	1.28882	1.15717	1.16341	1.12848	129276	224455	1.73625	0.916717	0.792209	-1.26229
257	YLR198C	YLR198C	4.33171	64820	196511	3.03164	2.72195	2.5	0.871283	74396	195737	2.63102	1.38914	0.510349	-1.95944
258	YML049C	RSE1	1.18293	264667	182151	0.688227	0.617922	1.3122	1.17497	225254	269035	1.19436	0.630609	1.02053	1.02053
259	YMR028W	TAP42	1.01463	109881	161749	1.47204	1.32166	1.56341	1.00509	109325	246443	2.25422	1.1902	0.900533	-1.11045
260	YML114C	TAF65	1.19756	185805	343937	1.85106	1.66197	1.20976	1.78186	104276	247708	2.3755	1.25424	0.754668	-1.32509
261	YHR070W	TRM5	2.6561	209206	253567	1.21204	1.08823	1.42927	1.57151	133124	280112	2.10414	1.11096	1.02089	1.02089
262	YLR272C	LOC7	7.10244	409198	94207	0.230224	0.206705	2.21951	2.36925	172712	242964	1.40676	0.742751	3.59328	3.59328
263	YML064C	TEM1	2.01951	243814	255986	1.04992	0.94267	1.14146	1.7565	138807	216210	1.55763	0.82241	0.872426	-1.14623
264	YOR287C	RRP36	1.0122	169090	149558	0.884488	0.794134	1.29512	1.27983	132119	348744	2.63962	1.39369	1.75498	1.75498
265	YMR149W	SWP1	1.2561	230538	150064	0.65093	0.584435	1.02683	3.31671	69508	146355	2.10558	1.11172	1.90222	1.90222
266	YPR168W	NUT2	0.578049	321192	357736	1.11378	1	1.5122	2.2567	142328	271715	1.90908	1.00797	1.00797	1.00797
267	YDR308C	SRB7	1.32927	220862	207572	0.939827	0.84382	1.64878	1.06212	207944	477700	2.29725	1.21292	1.43742	1.43742
268	YMR059W	SEN15	1.19024	168532	165083	0.979535	0.879472	1.04878	1.44541	116598	220367	1.88997	0.997882	1.13464	1.13464
269	YOR336W	KRE5	1.09268	159622	246260	1.54277	1.38517	1.59024	1.05381	151472	294268	1.94272	1.02573	0.74051	-1.35042
270	YNR054C	ESF2	1.37073	200159	286787	1.4328	1.28643	1.62439	0.907989	220442	326693	1.48199	0.782473	0.608251	-1.64406
271	YMR079W	SEC14	0.602439	172113	245950	1.429	1.28303	0.809756	4.87683	35292	117701	3.33506	1.76087	1.37244	1.37244
272	YOR095C	RKI1	1.19756	176251	236137	1.33978	1.20291	1.18537	1.30255	135312	371195	2.74325	1.4484	1.20408	1.20408
273	YMR308C	PSE1	2.75366	206625	879606	4.25702	3.79962	3.86341	1.04482	197762	339506	1.71674	0.961298	0.252998	-3.9526
274	YOL010W	RCL1	1.83902	302381	491505	1.62545	1.4508	1.36585	1.93845	155991	336671	2.15827	1.20854	0.833011	-1.20046
275	YML125c	PGA3	2.97805	352014	350101	0.994566	0.887705	2.05366	1.70727	206185	261074	1.26621	0.709022	0.798714	-1.25201
276	YNL313C	EMW1	3.06341	224367	367230	1.63674	1.46088	2.52439	1.94015	115644	358996	3.10432	1.73828	1.18989	1.18989
277	YOL026C	MIM1	1.66829	254545	154044	0.605174	0.540151	1	2.11729	120222	147133	1.22384	0.685298	1.26871	1.26871
278	YER008C	SEC3	1.48537	227078	174931	0.770356	0.687586	1.1878	1.44935	156676	191302	1.221	0.683708	0.994359	-1.00567
279	YNL002C	RLP7	1.22927	235706	324171	1.37532	1.22755	1.13415	1.44432	163195	240903	1.47617	0.826587	0.673364	-1.48508
280	YOL034W	SMC5	2.34146	237036	227382	0.959272	0.856204	1.73659	1.78496	132796	162160	1.22112	0.683773	0.798611	-1.25217
281	YOR361C	PRT1	1.3878	37835	382070	10.0983	9.01331	1.58049	1.10862	34128	419258	12.2849	6.87898	0.763202	-1.31027
282	YLR249W-1	YEF3	1.74878	106737	301913	2.82857	2.52466	2.09512	1.37125	77839	376576	4.83788	2.709	1.07302	1.07302
283	YOL077C	BRX1	4.07805	105796	152638	1.44276	1.28774	0.941463	1.29837	81484	185504	2.27657	1.27478	0.989933	-1.01017
284	YDR373W	FRQ1	1.79024	168950	229573	1.35882	1.21282	1.24878	1.90667	88610	327839	3.6998	2.07172	1.70818	1.70818
285	YOL069W	NUF2	1.62683	318431	154695	0.485804	0.433607	0.658537	2.67776	118917	245162	2.06162	1.15442	2.66236	2.66236
286	YOR262W	YOR262W	4.32683	255702	36574	0.143034	0.127666	7.47073	0.472649	540998	12571	0.0232367	0.0130115	0.101919	-9.81174
287	YML043C-1	RRN11	2.73902	268879	130058	0.483705	0.431733	1.99512	1.62029	165945	296354	1.78586	1	2.31625	2.31625
288	YNL038W	GPI15	1.16829	204169	277262	1.358	1.21209	1.19024	1.64642	124008	209082	1.68604	0.944105	0.778905	-1.28385
289	YOL123W	HRP1	1.00732	200042	388202	1.9406	1.7321	1.28537	1.32736	150707	366504	2.4319	1.36175	0.786189	-1.27196
290	YLR259C	HSP60	6.18293	321224	86199	0.268345	0.239513	6.30244	0.868685	369782	69662	0.188387	0.105488	0.440427	-2.27052
291	YOR145c	PNO1	1.61951	136894	111272	0.812833	0.725499	1.64634	1.07928	126838	129604	1.02181	0.572166	0.788652	-1.26799
292	YPL204W	HRR25	0.404878	87251	122415	1.40302	1.25227	0.646341	1.38769	62875	95858	1.52458	0.853697	0.681717	-1.46688
293	YML043C-2	RRN11	2.80732	237757	124668	0.52435	0.468012	4.36341	0.599901	396327	304625	0.76862	0.430393	0.91962	-1.08741
294	YLR383W	RHC18	2.91463	213088	462980	2.17272	1.93927	2.93659	1.06427	200220	718050	3.58631	2.00817	1.03553	1.03553
295	YBR257W-1	POP4	3.75854	297507	177031	0.595048	0.531114	2.8439	1.96093	151717	531765	3.50498	1.96263	3.69531	3.69531
296	YOR004W	UTP23	1.65122	258809	289964	1.12038	1	1.60976	2.0689	125095	233870	1.86954	1.04686	1.04686	1.04686
297	YAL025C	MAK16	0.797561	171527	131702	0.767821	0.685323	0.704878	2.3068	74357	185898	2.50007	1.39993	2.04273	2.04273
298	YPR169w	JIP5	1.12195	175552	133437	0.7601	0.678431	2.64634	0.936392	187477	270154	1.441	0.806895	1.18935	1.18935
299	YBR257W-2	POP4	1.51951	95419	199652	2.09237	1.86756	1.62927	1.27468	74857	339877	4.54035	2.54239	1.36135	1.36135
300	YNL263C	YIF1	4.14634	115997	711067	6.13005	4.90633	4.62195	0.622749	186266	640577	3.43904	1.54965	0.315847	-3.16609
301	YOR057W	SGT1	3.41707	245221	283539	1.15626	0.92544	2.0878	1.54425	158796	211476	1.33175	0.600092	0.648439	-1.54216
302	YPR048W	TAH18	2.65122	121098	145590	1.20225	0.962249	1.5122	1.95837	61836	95045	1.53705	0.692602	0.719774	-1.38932
303	YML092C	PRE8	4.98049	144957	222503	1.53496	1.22854	3.1439	0.938737	154417	288057	1.86545	0.840581	0.68421	-1.46154
304	YGL207W	SPT16	6.49512	259106	197805	0.763413	0.611016	0.870732	4.14742	62474	217559	3.48239	1.56918	2.56815	2.56815
305	YPL012W	RRP12	6.04146	252315	220546	0.87409	0.699599	0.697561	3.89237	64823	212044	3.27112	1.47398	2.1069	2.1069
306	YDL150W	RPC53	2.35854	168482	151087	0.896755	0.717739	1.17073	2.49429	67547	248164	3.67395	1.6555	2.30655	2.30655
307	YDR045C	RPC11	1.70732	137115	296599	2.16314	1.73132	0.97561	3.57984	38302	371772	9.70633	4.37372	2.52623	2.52623
308	YOR060C	SLD7	5.13171	58252	749880	12.873	10.3032	3.65122	1.37946	42228	277406	6.56924	2.96013	0.287301	-3.48067
309	YLR249W-2	YEF3	3.64146	124244	183082	1.47357	1.17941	4.52439	0.853031	145650	272983	1.87424	0.844542	0.716074	-1.3965
310	YMR213W	CEF1	3.04878	470053	644235	1.37056	1.09696	2.20976	1.79681	261604	490224	1.87392	0.844396	0.769761	-1.29911
311	YNL290W	RFC3	3.12195	219939	269635	1.22595	0.981222	1.93171	1.34833	163120	239543	1.46851	0.661717	0.674381	-1.48284
312	YOR063W	RPL3	1.7878	284502	316482	1.11241	0.890342	1.56829	1.52677	186343	362098	1.94318	0.875607	0.98345	-1.01683
313	YPR137W	RRP9	5.84878	309844	244117	0.787871	0.630591	3.71707	1.08749	284917	223900	0.785843	0.354105	0.561544	-1.7808
314	YPL011C	TAF3	2.26585	49709	727920	14.6436	11.7204	0.519512	4.91827	10107	190475	18.8458	8.49204	0.724553	-1.38016
315	YPL228W	CET1	2.02683	132393	280339	2.11748	1.69477	1.85122	2.11484	62602	1464173	23.3886	10.539	6.21854	6.21854
316	YNL258C	DSL1	4.11463	102940	1296570	12.5954	10.081	2.10732	0.680879	151187	528957	3.49869	1.57653	0.156386	-6.39445
317	YDR047W	HEM12	6.6878	251379	173000	0.688204	0.550821	1.97805	3.31167	75907	62950	0.829304	0.373689	0.678422	-1.47401
318	YNL312W	RFA2	2.58049	195522	224900	1.15025	0.920634	2.14878	1.28404	152271	451492	2.96506	1.33607	1.45125	1.45125
319	YOR143C	THI80	1.46585	63188	79608	1.25986	1.00836	1.77805	0.721753	87548	208137	2.3774	1.07127	1.06239	1.06239
320	YPR175W	DPB2	0.765854	74425	98005	1.31683	1.05396	1.70488	0.649002	114676	397347	3.46495	1.56133	1.4814	1.4814
321	YNL110c	NOP15	2.74634	253256	308477	1.21804	0.974891	0.660976	2.34883	107822	502106	4.6568	2.09838	2.15242	2.15242
322	YDR201W	SPC19	1.4439	76988	96190	1.24942	1	1.45122	0.885235	86969	429527	4.93885	2.22547	2.22547	2.22547
323	YMR240C	CUS1	1.34878	223536	129159	0.5778	0.462456	1.97561	1.18154	189190	289453	1.52996	0.689407	1.49075	1.49075
324	YPR033C	HTS1	1.49756	163416	161629	0.989065	0.791622	0.902439	1.68321	97086	212285	2.18657	0.985278	1.24463	1.24463
325	YOR149C	SMP3	2.2878	237253	326440	1.37592	1.10125	1.64634	2.02114	117386	298224	2.54054	1.14478	1.03953	1.03953
326	YPL151C	PRP46	5.02439	316965	398668	1.25777	1.00668	3.3122	1.31197	241594	250377	1.03635	0.466987	0.463886	-2.1557
327	YNL182C	IPI3	1.5122	244829	266026	1.08658	0.86967	1.09756	1.55159	157792	350178	2.21924	1	1.14986	1.14986
328	YER023W	PRO3	2.20244	302240	347171	1.14866	0.919358	1.13415	2.63815	114565	201010	1.75455	0.790609	0.859958	-1.16285
329	YMR314W	PRE5	1.59024	103640	311728	3.0078	2.40736	0.643902	3.17719	32620	6185	0.189608	0.0854382	0.0354904	-28.1767
330	YNL282W	POP3	1.64634	130509	371931	2.84985	2.28095	4.78293	0.378714	344611	340455	0.98794	0.445171	0.195169	-5.12375
331	YLL004W	ORC3	0.753659	6044	44	0.00727995	0.00604937	0.758537	0.136819	44175	133409	3.02001	1.0953	181.06	181.06
332	YNR026C	SEC12	0.992683	4869	231	0.047443	0.0394234	1.06341	0.0656899	74121	452518	6.10513	2.21421	56.1649	56.1649
333	YGL075C	MPS2	1.1561	14866	60521	4.0711	3.38294	0.485366	0.428415	34700	136244	3.92634	1.42401	0.420938	-2.37565
334	YFL029C	CAK1	0.756098	18438	55255	2.9968	2.49023	0.631707	0.298678	61732	214054	3.46747	1.25758	0.505007	-1.98017
335	YLR066W	SPC3	0.636585	8651	71805	8.3002	6.89716	0.497561	0.457725	18900	186093	9.84619	3.57102	0.517752	-1.93143
336	YGR175C	ERG1	0.639024	2580	61814	23.9589	19.909	0.6	0.383529	6727	106431	15.8215	5.73814	0.288218	-3.46959
337	YER171W	RAD3	0.831707	47737	87737	1.83792	1.52725	0.82439	0.580523	82231	205124	2.49449	0.904701	0.592373	-1.68812
338	YLL037W	YLL037W	4.64634	127238	1428	0.0112231	0.00932595	4.99512	0.458987	277215	3073	0.0110853	0.00402041	0.431099	-2.31965
339	YOR218C	YOR218C	0.897561	83326	104727	1.25683	1.04438	0.795122	1.33576	62381	231033	3.70358	1.34322	1.28613	1.28613
340	YGL130W	CEG1	2.93902	194220	92498	0.476254	0.395749	1.67317	1.16771	166325	211534	1.27181	0.461261	1.16554	1.16554
341	YGR046W	TAM41	0.668293	76945	104049	1.35225	1.12367	0.795122	0.929883	82747	203755	2.46239	0.893059	0.794769	-1.25823
342	YKR086W	PRP16	0.717073	48818	99255	2.03316	1.68948	0.439024	0.750503	65047	70535	1.08437	0.39328	0.232781	-4.29589
343	YER009W	NTF2	0.72439	102291	109353	1.06904	0.888332	0.446341	2.17812	46963	108425	2.30873	0.837332	0.942589	-1.06091
344	YGR065C	VHT1	2.89024	128271	33900	0.264284	0.219611	2.4122	0.792246	161908	173707	1.07287	0.389111	1.77182	1.77182
345	YLR100W	ERG27	1.06341	128846	97937	0.760109	0.631623	0.829268	1.73031	74464	484219	6.50273	2.35841	3.73389	3.73389
346	YPL007C	TFC8	5.00244	275695	43960	0.159452	0.132498	3.07561	0.857402	321547	114212	0.355195	0.128822	0.972256	-1.02854
347	YGL142C	GPI10	3.27317	263519	231259	0.87758	0.729237	2.13902	1.22807	214579	196205	0.914372	0.331625	0.454756	-2.19898
348	YLR103C	CDC45	0.790244	110154	148970	1.35238	1.12378	0.880488	1.47233	74816	165552	2.21279	0.802535	0.71414	-1.40028
349	YML127W	RSC9	0.831707	127038	209506	1.64916	1.37039	0.72439	1.50048	84665	106241	1.25484	0.455106	0.332099	-3.01115
350	YMR112C	MED11	3.70732	180221	77926	0.432391	0.359301	3.03902	1.09335	164834	168575	1.0227	0.370912	1.03231	1.03231
351	YPR086W	SUA7	0.892683	132697	200908	1.51404	1.25811	0.792683	1.80087	73685	296626	4.0256	1.46	1.16048	1.16048
352	YGR098C	ESP1	0.65122	112016	116702	1.04183	0.865725	0.719512	1.5917	70375	266692	3.78958	1.37441	1.58758	1.58758
353	YLR132C	USB1	0.807317	17805	118983	6.68256	5.55296	1.06829	0.589452	30206	635569	21.0412	7.63121	1.37426	1.37426
354	YKR008W	RSC4	2.10244	133739	134500	1.00569	0.835692	0.82439	3.39551	39387	194475	4.93754	1.79075	2.14284	2.14284
355	YLR147C	SMD3	2.02439	226664	280644	1.23815	1.02886	0.714634	2.59403	87379	169962	1.94511	0.705454	0.685668	-1.45843
356	YML031W	NDC1	1.01463	176010	205702	1.16869	0.971143	0.463415	4.66957	37693	176239	4.67564	1.69576	1.74615	1.74615
357	YKL189W	HYM1	1.09024	273508	398808	1.45812	1.347	0.646341	3.41697	80044	212246	2.65162	1.36584	1.01399	1.01399
358	YMR211W	DML1	0.95122	153373	292989	1.9103	1.76472	0.719512	1.42025	107990	203321	1.88278	0.969814	0.549557	-1.81965
359	YPR094W	RDS3	1.41951	105201	235917	2.24254	2.07163	0.873171	1.20947	86981	179783	2.06692	1.06467	0.513927	-1.9458
360	YGR147C	NAT2	1.36829	97463	156339	1.60409	1.48184	0.812195	1.40524	69357	179140	2.58287	1.33043	0.897824	-1.1138
361	YHR072W	ERG7	0.739024	122582	141764	1.15648	1.06835	0.717073	1.37255	89310	167443	1.87485	0.965733	0.903949	-1.10626
362	YLR086W	SMC4	0.72439	134810	126004	0.934678	0.863447	0.534146	1.70174	79219	153794	1.94138	1	1.15815	1.15815
363	YLR163C	MAS1	0.770732	176796	191381	1.0825	1	0.534146	1.94187	91044	122693	1.34762	0.694158	0.694158	-1.44059
364	YKR068C	BET3	1.35854	169129	162412	0.960285	0.887102	0.863415	2.61235	64742	292244	4.51398	2.32514	2.62105	2.62105
365	YMR218C	TRS130	1.04878	164129	217748	1.32669	1.22558	0.712195	1.71893	95483	282689	2.96062	1.52501	1.24432	1.24432
366	YPR186C	PZF1	0.882927	258029	119853	0.464494	0.429096	1.00976	1.49615	172462	242619	1.4068	0.724638	1.68876	1.68876
367	YGR255C	COQ6	1.45366	90782	28597	0.315007	0.291001	1.08049	1.52852	59392	48174	0.811119	0.417806	1.43576	1.43576
368	YGR075C	PRP38	0.463415	150758	26827	0.177947	0.164386	0.573171	1.90551	79117	113198	1.43077	0.736985	4.48326	4.48326
369	YML098W	TAF13	1.3439	278555	263439	0.945734	0.873661	0.817073	1.75301	158901	245477	1.54484	0.795745	0.910818	-1.09791
370	YPR190C	RPC82	2.91463	120257	82338	0.684684	0.632504	2.3878	0.537303	223816	162332	0.725292	0.373597	0.590663	-1.69301
371	YHR036W	BRL1	1.26585	209800	209379	0.997993	0.921937	1.23902	1.11546	188084	437959	2.32853	1.19942	1.30098	1.30098
372	YGR099W	TEL2	1.05122	28970	213884	7.38295	6.8203	1.0878	0.713986	40575	512404	12.6286	6.50495	0.953763	-1.04848
373	YMR076C	PDS5	0.668293	123971	169624	1.36826	1.26398	0.521951	1.36368	90909	148876	1.63764	0.843544	0.66737	-1.49842
374	YNL161W	CBK1	0.897561	141109	233807	1.65692	1.53065	0.560976	2.31254	61019	259235	4.24843	2.18836	1.42969	1.42969
375	YFL035C-A	MOB2	0.563415	12015	192429	16.0157	14.7952	0.519512	1.07893	11136	357753	32.1258	16.5479	1.11847	1.11847
376	YLR419w	YLR419W	0.858537	148632	89254	0.600503	0.554739	0.726829	1.09073	136268	242447	1.77919	0.916459	1.65205	1.65205
377	YGR172C	YIP1	1.0439	141865	125123	0.881986	0.814771	1.51463	0.55866	253938	598587	2.35722	1.2142	1.49023	1.49023
378	YGL098W-1	USE1	6.06341	252654	37865	0.149869	0.114205	4.92439	0.659911	382861	68178	0.178075	0.295536	2.58776	2.58776
379	YNL126W-1	SPC98	0.770732	192019	251982	1.31228	1	0.590244	1.6091	119333	71904	0.602549	1	1	1
380	YFL035C	MOB2	1.11951	184494	301254	1.63287	1.2443	1.24634	1.1956	154311	301339	1.9528	3.2409	2.6046	2.6046
381	YDR396W	YDR396W	0.836585	110377	185337	1.67913	1.58902	0.773171	0.978433	112810	267576	2.37192	1.04766	0.659313	-1.51673
382	YGL093W	SPC105	0.685366	102655	175242	1.7071	1.61549	0.839024	0.897593	114367	329510	2.88116	1.2726	0.787744	-1.26945
383	YLR274W	MCM5	2.46098	119879	118216	0.986128	0.933212	1.60488	2.29763	52175	296703	5.68669	2.51178	2.69155	2.69155
384	YEL019C	MMS21	4.73171	148443	21245	0.143119	0.135439	3.3	0.753541	196994	67934	0.344853	0.15232	1.12464	1.12464
385	YCL017C	NFS1	0.75122	83969	219458	2.61356	2.47331	0.782927	0.884881	94893	233015	2.45556	1.08461	0.438523	-2.28038
386	YHR005C	GPA1	0.763415	126398	213838	1.69178	1.601	0.812195	1.19498	105774	229445	2.1692	0.958125	0.598454	-1.67097
387	YLR305C	STT4	0.873171	149861	159375	1.06349	1.00642	0.663415	1.34846	111135	252006	2.26757	1.00157	0.995185	-1.00484
388	YDR413C	YDR413C	0.763415	114668	92207	0.804121	0.760972	1.03902	1.01486	112989	278900	2.46838	1.09027	1.43274	1.43274
389	YGR119C	NUP57	1.23415	61259	81558	1.33136	1.25992	0.978049	1.40757	43521	358172	8.22987	3.63509	2.88517	2.88517
390	YMR094W	CTF13	1.73415	158207	80773	0.510553	0.483156	1.59024	0.766403	206428	169131	0.819322	0.36189	0.749013	-1.33509
391	YDR113C	PDS1	3.4439	255277	62640	0.245381	0.232213	2.75122	0.810753	314864	103166	0.327653	0.144722	0.623231	-1.60454
392	YDR145W	TAF12	0.743902	128105	93894	0.732946	0.693615	0.92439	0.634098	202027	371762	1.84016	0.812789	1.17182	1.17182
393	YIL026C	IRR1	0.809756	159105	150411	0.945357	0.894629	0.812195	1.18072	134752	463490	3.43958	1.51924	1.69818	1.69818
394	YOR370C	MRS6	5.8561	43886	7339	0.167229	0.158255	2.75854	0.899119	48810	43789	0.897132	0.396259	2.50392	2.50392
395	YKR002W	PAP1	0.421951	38253	189334	4.94952	4.68393	0.687805	0.35973	106338	605813	5.69705	2.51636	0.537233	-1.86139
396	YBR211C	AME1	3.38537	241260	58473	0.242365	0.22936	2.89024	0.919867	262277	189194	0.721352	0.318617	1.38916	1.38916
397	YDR416W	SYF1	0.95122	106961	47727	0.446209	0.422266	1.51463	1.13074	94594	506490	5.35436	2.36499	5.60072	5.60072
398	YMR220W	ERG8	0.765854	94467	77245	0.817693	0.773815	0.839024	0.851599	110929	290816	2.62164	1.15797	1.49644	1.49644
399	YHR099W	TRA1	0.85122	81308	231494	2.84712	2.69435	0.582927	0.767977	105873	218554	2.0643	0.911792	0.33841	-2.955
400	YDR353W	TRR1	0.792683	118078	152502	1.29154	1.22223	0.812195	0.964548	122418	162299	1.32578	0.585589	0.479115	-2.08718
401	YER022W	SRB4	1.7561	76340	79091	1.03604	0.980442	0.958537	0.771415	98961	206649	2.08819	0.922341	0.94074	-1.06299
402	YLR045C	STU2	1.0439	194588	204302	1.04992	0.993582	1.08537	1.29377	150404	436594	2.90281	1.28216	1.29044	1.29044
403	YDR013W	PSF1	2.42683	226703	86461	0.381384	0.360919	2.58293	0.758679	298813	250727	0.839077	0.370616	1.02687	1.02687
404	YDR437W	GPI19	1.70488	140433	220419	1.56957	1.48534	1.48293	0.635665	220923	288740	1.30697	0.577283	0.388653	-2.57299
405	YIR010W	DSN1	1.04878	139768	245580	1.75705	1.66277	0.912195	0.997004	140188	350241	2.49837	1.10352	0.663661	-1.50679
406	YDR361C	BCP1	0.609756	84098	174081	2.06998	1.9589	0.695122	0.815519	103122	653435	6.33652	2.79881	1.42877	1.42877
407	YKL014C	URB1	0.726829	145157	188013	1.29524	1.22574	0.736585	0.796253	182300	376945	2.06772	0.913301	0.745104	-1.34209
408	YDR397C	NCB2	0.858537	78003	253216	3.24623	3.07204	1.2	0.997787	78176	546108	6.98562	3.08551	1.00439	1.00439
409	YHR164C	DNA2	1.08293	189095	233133	1.23289	1.16673	0.587805	2.19187	86271	228841	2.65258	1.17163	1.0042	1.0042
410	YDR211W	STN1	0.631707	104127	99849	0.958916	0.90746	0.47561	1.76777	58903	133147	2.26045	0.998427	1.10024	1.10024
411	YDR341C	RRS1	1.46341	255842	256392	1.00215	0.948374	1.26829	1.20749	211880	269294	1.27097	0.561383	0.591943	-1.68935
412	YPL124W	SPC29	1.94634	254558	609773	2.39542	2.26688	1.23171	1.64091	155132	250191	1.61276	0.712349	0.314242	-3.18226
413	YDR182W	CDC1	0.756098	122844	360686	2.93613	1.53132	0.812195	1.21083	101454	356562	3.51452	1.25116	0.817045	-1.22392
414	YER012W	PRE1	0.860976	117834	356440	3.02493	1.57764	0.487805	1.98886	59247	12612	0.212872	0.0757817	0.048035	-20.8182
415	YKL095W	YJU2	0.987805	129569	459481	3.54623	1.84951	0.797561	1.30769	99082	460275	4.64539	1.65375	0.894153	-1.11838
416	YDR434W	GPI17	0.765854	149367	250287	1.67565	0.873926	0.75122	1.505	99247	280436	2.82564	1.00592	1.15103	1.15103
417	YLR078C	BOS1	2.25854	84993	230985	2.71769	1.4174	1.32439	0.668105	127215	240394	1.88967	0.672716	0.474614	-2.10698
418	YIL048W	NEO1	0.890244	133645	474214	3.54831	1.8506	0.543902	2.1226	62963	383523	6.09124	2.16847	1.17176	1.17176
419	YDR454C	GUK1	1.05854	175667	403996	2.29978	1.19944	0.509756	4.00198	43895	87571	1.99501	0.710218	0.592126	-1.68883
420	YDR288W	NSE3	0.829268	74571	154385	2.07031	1.07976	1	0.67806	109977	658141	5.98435	2.13041	1.97305	1.97305
421	YER048C	CAJ1	1.11951	62993	304464	4.8333	2.52078	0.904878	0.315621	199584	557315	2.79238	0.994081	0.394355	-2.53579
422	YKR071C	DRE2	0.782927	85007	143380	1.68668	0.87968	1.1	0.472744	179816	512895	2.85233	1.01542	1.15431	1.15431
423	YHR166C	CDC23	0.565854	147124	18052	0.122699	0.0639931	0.929268	2.4672	59632	509517	8.54436	3.04177	47.5328	47.5328
424	YML023C	NSE5	0.565854	8985	157424	17.5208	9.13785	1.07317	0.538217	16694	492149	29.4806	10.495	1.14852	1.14852
425	YNL118C	DCP2	1.41951	145661	315384	2.16519	1.12924	0.741463	2.52901	57596	2126506	36.9211	13.1438	11.6395	11.6395
426	YIL115C	NUP159	1.51951	121320	88877	0.732583	0.382074	1.66098	0.641091	189240	512861	2.71011	0.964791	2.52514	2.52514
427	YEL058W	PCM1	1.80244	125579	135779	1.08122	0.563906	1.31707	0.634087	198047	549223	2.7732	0.98725	1.75074	1.75074
428	YFR003C	YPI1	0.529268	124811	124367	0.996443	0.519689	0.907317	0.66325	188181	344874	1.83267	0.652426	1.25542	1.25542
429	YLR088W	GAA1	0.514634	14249	110025	7.72159	4.02715	0.546341	1.16996	12179	155417	12.7611	4.5429	1.12807	1.12807
430	YJR072C	NPA3	0.973171	43470	571676	13.151	6.85885	0.790244	1.04797	41480	1515434	36.5341	13.006	1.89624	1.89624
431	YMR013C	SEC59	0.685366	173364	107230	0.618525	0.322588	0.821951	1.38532	125144	407613	3.25715	1.15954	3.59448	3.59448
432	YKL196C	YKT6	0.646341	131955	280025	2.12212	1.10678	0.997561	1.08619	121484	346701	2.85388	1.01597	0.917954	-1.08938
433	YHR083W	SAM35	0.892683	195044	256107	1.31307	0.684825	0.568293	1.29324	150818	99610	0.660465	0.235124	0.343334	-2.91262
434	YOR074C	CDC21	1.11707	229464	357424	1.55765	0.812382	1.77561	1.10202	208222	696622	3.34557	1.19102	1.46608	1.46608
435	YHR186C	KOG1	0.902439	162719	261255	1.60556	0.83737	0.941463	1.1514	141323	155077	1.09732	0.390644	0.466513	-2.14356
436	YLR127C	APC2	1.26585	52571	113182	2.15294	1.12285	1.2439	0.964535	54504	121053	2.22099	0.790667	0.704161	-1.42013
437	YDR367W	KEI1	0.887805	117488	104762	0.891683	0.465052	0.760976	2.2682	51798	54889	1.05967	0.377241	0.811181	-1.23277
438	YBR011C	IPP1	1.24146	245570	433298	1.76446	0.920243	0.792683	2.28955	107257	12964	0.120869	0.0430289	0.0467582	-21.3866
439	YPL252C	YAH1	0.660976	161340	195104	1.20927	0.630689	0.712195	1.42925	112884	101802	0.901828	0.321048	0.509044	-1.96447
440	YJL069C	UTP18	1.45366	209073	260435	1.24567	0.649669	0.712195	2.29725	91010	47041	0.516877	0.184007	0.283232	-3.53068
441	YDR292C	SRP101	4.30244	149136	38556	0.258529	0.293093	4.06585	0.534676	278928	63938	0.229228	0.107947	0.368303	-2.71516
442	YGL145W	TIP20	0.934146	183386	174274	0.950312	1.07736	0.895122	1.60084	114556	93516	0.816334	0.384425	0.35682	-2.80253
443	YIL004C	BET1	1.24634	177412	288427	1.62575	1.8431	0.668293	4.7425	37409	89547	2.39373	1.12725	0.611603	-1.63505
444	YKL172W	EBP2	2.21463	188216	92697	0.492503	0.558348	0.609756	1.08796	172999	320621	1.85331	0.872754	1.5631	1.5631
445	YNL181W	YNL181W	2.18049	164343	42136	0.256391	0.290669	3.24878	0.393296	417861	150273	0.359624	0.169353	0.582632	-1.71635
446	YFR031C-1	SMC2	5.83902	245362	2246	0.00915382	0.0103776	4.81707	0.903075	271696	9311	0.0342699	0.0161383	1.5551	1.5551
447	YDR023W	SES1	1.50732	25449	323171	12.6988	14.3965	0.62439	1.1541	22051	266810	12.0997	5.69793	0.395785	-2.52662
448	YER082C	UTP7	4.00976	193427	73544	0.380216	0.431048	0.787805	3.30452	58534	350300	5.98456	2.81822	6.53807	6.53807
449	YDL141W	BPL1	1.20732	104136	209158	2.00851	2.27703	1.1439	1.53754	67729	337282	4.97988	2.3451	1.02989	1.02989
450	YOL094C	RFC4	2.29268	162543	100316	0.617166	0.699677	1.20976	1.93476	84012	115417	1.37382	0.646952	0.924643	-1.0815
451	YPL217C	BMS1	1.25854	117745	172994	1.46923	1.66565	0.731707	1.88461	62477	336995	5.3939	2.54008	1.52497	1.52497
452	YGR116W	SPT6	2.67805	99954	137611	1.37674	1.56081	1.36098	1.6535	60450	362457	5.99598	2.8236	1.80907	1.80907
453	YNL026W	SAM50	2.11707	80712	164579	2.03909	2.3117	1.15366	1.12971	71445	287269	4.02084	1.89348	0.819084	-1.22088
454	YDR246W	TRS23	0.919512	77684	420705	5.41559	6.13963	0.634146	1.09286	71083	375959	5.28901	2.49068	0.405673	-2.46504
455	YPL028w	ERG10	3.2878	145884	118725	0.813832	0.922636	1.99268	1.60212	91057	342778	3.76443	1.77273	1.92138	1.92138
456	YPR133C	IWS1	4.0561	211098	19365	0.0917346	0.103999	3.17317	0.841715	250795	94891	0.378361	0.178176	1.71325	1.71325
457	YIL144W	TID3	0.695122	79334	158216	1.9943	2.26093	0.768293	0.496931	159648	174854	1.09525	0.51577	0.228123	-4.3836
458	YGL092W	NUP145	2.72683	240274	22505	0.0936639	0.106186	3.31463	0.877579	273792	44812	0.163672	0.0770757	0.725854	-1.37769
459	YFL008w	SMC1	0.819512	72409	101712	1.40469	2.26533	0.931707	0.472782	153155	390925	2.55248	1.02743	0.453546	-2.20485
460	YPR162C	ORC4	0.707317	139949	37754	0.26977	0.435055	1.33171	1.77851	78689	188790	2.39919	0.965727	2.21978	2.21978
461	YMR033W	ARP9	0.873171	124334	24913	0.200372	0.323137	0.578049	2.86141	43452	180265	4.1486	1.6699	5.16778	5.16778
462	YKL193C	SDS22	0.702439	116377	101479	0.871985	1.40624	0.726829	1.26949	91672	185321	2.02157	0.813725	0.578652	-1.72815
463	YLR430W	SEN1	4.87805	35862	1086	0.0302828	0.0488367	1.85366	0.287077	124921	43199	0.345811	0.139196	2.85024	2.85024
464	YOL097C	WRS1	1.8439	79824	169553	2.12409	3.42549	0.84878	1.67613	47624	299478	6.28838	2.53121	0.738934	-1.3533
465	YLR276C	DBP9	2.83659	31938	60138	1.88296	3.03663	1.19512	0.244826	130452	207247	1.58868	0.63948	0.210589	-4.7486
466	YJL074C	SMC3	0.943902	34703	163955	4.72452	7.61919	1.13902	0.739337	46938	1013604	21.5945	8.69227	1.14084	1.14084
467	YGL091C	NBP35	0.707317	87023	62012	0.712593	1.14919	0.865854	0.692357	125691	485790	3.86495	1.55573	1.35376	1.35376
468	YGL116W	CDC20	4.43902	113499	6011	0.0529608	0.0854094	1.0439	1.78013	63759	28790	0.451544	0.181756	2.12806	2.12806
469	YNL317W	PFS2	5.60976	194183	9800	0.0504679	0.081389	1.78537	1.36955	141786	62877	0.443464	0.178504	2.19322	2.19322
470	YFR031C-2	SMC2	1.09024	189196	117317	0.620082	1	1.22439	1.00329	188576	575956	3.05424	1.2294	1.2294	1.2294
471	YOR249C	APC5	1.87073	188910	197823	1.04718	1.68878	1.39024	1.41506	133500	331659	2.48434	1	0.592144	-1.68878
472	YOR272W	YTM1	2.59024	158437	51204	0.323182	0.521193	0.839024	3.34347	47387	57273	1.20862	0.486497	0.93343	-1.07132
473	YDR087C	RRP1	0.868293	32761	87031	2.65654	4.28418	1.08049	0.331368	98866	361876	3.66027	1.47334	0.343902	-2.90781
474	YKL045W	PRI2	0.814634	128900	72245	0.560473	0.90387	0.685366	1.96575	65573	486598	7.42071	2.987	3.30468	3.30468
475	YNL207W	RIO2	5.74146	571080	2362	0.00413602	0.00667012	2.87805	3.23146	176725	46376	0.262419	0.105629	15.8362	15.8362
476	YPL083C	SEN54	2.76585	163066	58284	0.357426	0.539363	1.67561	0.648281	251536	189440	0.753133	0.529448	0.981618	-1.01873
477	YDR160W	SSY1	4.92927	85399	21140	0.247544	0.373549	1.58293	0.865606	98658	30680	0.310973	0.218612	0.585231	-1.70873
478	YOR148C	SPP2	0.787805	11752	8101	0.689329	1.04021	0.597561	0.795667	14770	17832	1.20731	0.848734	0.815924	-1.22561
479	YNL039W	TFC5	1.62683	68408	96507	1.41076	2.12886	1.03415	1.30882	52267	521817	9.98368	7.01847	3.29682	3.29682
480	YPL266W-1	DIM1	0.904878	132716	79023	0.595429	0.898515	0.719512	1.90339	69726	350675	5.02933	3.53559	3.93493	3.93493
481	YDR472W	TRS31	0.778049	124991	224560	1.79661	2.71112	0.97561	1.11833	111766	358804	3.21031	2.25683	0.832436	-1.20129
482	YGR190C	YGR190C	0.617073	103341	269606	2.6089	3.93688	0.587805	0.991671	104209	170659	1.63766	1.15127	0.292431	-3.41961
483	YML093W	UTP14	1.25122	73004	46433	0.636034	0.959788	1.11707	1.41333	51654	37126	0.718744	0.505273	0.526442	-1.89954
484	YFR028c	CDC14	0.690244	79024	1195876	15.1331	22.8361	1.36098	0.414615	190596	502054	2.63413	1.85178	0.0810898	-12.332
485	YLR141W	RRN5	3.66829	146688	151003	1.02942	1.55341	1.42927	1.30673	112256	118234	1.05325	0.740431	0.476649	-2.09798
486	YJL125C	GCD14	1.88293	118767	196	0.00165029	0.00249032	1.81707	0.711222	166990	506837	3.03513	2.13368	856.79	856.79
487	YGR191W	HIP1	4.71707	173994	67152	0.385944	0.582398	4.27805	0.640786	271532	78162	0.287856	0.202361	0.347462	-2.87802
488	YMR281W	GPI12	1.24878	90465	130657	1.44428	2.17945	1.08049	1.40463	64405	194953	3.02699	2.12795	0.976371	-1.0242
489	YNL007C	SIS1	1.19268	58348	18354	0.314561	0.474679	1.05366	0.977599	59685	128530	2.15347	1.51388	3.18927	3.18927
490	YPL266W-2	DIM1	1.07805	124094	71391	0.575298	0.868136	0.690244	2.01612	61551	108813	1.76785	1.24279	1.43156	1.43156
491	YJL156C	SSY5	1.86341	92142	105645	1.14655	1.73016	0.621951	2.96105	31118	30810	0.990102	0.696036	0.402296	-2.48573
492	YHR102W	KIC1	3.03415	168091	89199	0.530659	0.800775	2.55366	1.49695	112289	70887	0.631291	0.443794	0.554205	-1.80439
493	YOR353C	SOG2	2.01951	133708	308004	2.30356	3.47611	1.59512	2.36706	56487	95998	1.69947	1.19472	0.343694	-2.90957
494	YGR083C	GCD2	4.4561	235584	56201	0.23856	0.359992	2.08049	0.890115	264667	61754	0.233327	0.164028	0.455642	-2.19471
495	YOR257W	CDC31	1.8561	141916	108324	0.763297	1.15183	1.15854	1.8236	77822	78945	1.01443	0.713139	0.619135	-1.61516
496	YFR050C	PRE4	1.06098	133116	178290	1.33936	2.02112	0.7	2.12042	62778	139502	2.22215	1.56216	0.772917	-1.2938
497	YER013W	PRP22	5.71951	421496	8297	0.0196846	0.0297045	5.9122	0.733724	574461	4397	0.00765413	0.00538081	0.181144	-5.52046
498	YJR057W	CDC8	0.968293	121843	259055	2.12614	1.65313	0.909756	0.739253	164819	470281	2.85332	1.56197	0.944859	-1.05836
499	YKL089W	MIF2	3.0561	89166	166538	1.86773	1.45221	2.42927	0.644589	138330	186165	1.3458	0.736723	0.507313	-1.97117
500	YPL016W	SWI1	5.82927	107463	10709	0.0996529	0.0774826	2.3439	0.658087	163296	7598	0.046529	0.025471	0.328732	-3.04199
501	YKL012W	PRP40	0.858537	111438	233703	2.09716	1.63059	0.956098	0.698286	159588	188816	1.18315	0.647681	0.397206	-2.51758
502	YLR129W	DIP2	2.55854	225316	379881	1.68599	1.3109	0.780488	3.10652	72530	377668	5.20706	2.85046	2.17443	2.17443
503	YJR046W	TAH11	1.41463	152742	242541	1.58791	1.23464	0.895122	1.60822	94976	171621	1.80699	0.989189	0.801195	-1.24814
504	YLL036C	PRP19	4.74146	113766	61663	0.542016	0.421431	1.3878	1.05984	107343	192969	1.79769	0.984094	2.33512	2.33512
505	YKL153W	YKL153W	1.73415	162897	92079	0.565259	0.439503	2.63415	0.373789	435799	140167	0.321632	0.176069	0.400609	-2.4962
506	YGR277C	CAB4	1.03659	158915	187048	1.17703	0.915172	0.856098	1.30866	121433	224225	1.84649	1.01081	1.1045	1.1045
507	YKR063C	LAS1	0.897561	58612	147292	2.513	1.95392	1.24146	0.594002	98673	399241	4.0461	2.21493	1.13358	1.13358
508	YGR047C	TFC4	2.93415	37593	34474	0.917032	0.713016	1.91951	0.44892	83741	82862	0.989503	0.541676	0.759698	-1.31631
509	YKL024C	URA6	2.9122	157514	57593	0.365637	0.284292	0.856098	2.28951	68798	152289	2.21357	1.21176	4.26236	4.26236
510	YHR170W	NMD3	4.75854	168859	15150	0.0897198	0.0697594	1.02927	1.58145	106775	139437	1.3059	0.714877	10.2477	10.2477
511	YGR013W	SNU71	0.973171	201848	302709	1.49969	1.16604	0.902439	0.94518	213555	309896	1.45113	0.794381	0.681261	-1.46787
512	YNL048W	ALG11	0.670732	71864	100267	1.39523	1.08483	0.470732	2.39092	30057	109252	3.63483	1.98979	1.83419	1.83419
513	YLR397C	AFG2	3.97073	82903	35428	0.427343	0.33227	0.890244	1.00224	82718	229746	2.77746	1.52044	4.57593	4.57593
514	YNL267w	PIK1	3.00488	101795	161314	1.58469	1.23214	0.578049	4.07686	24969	132502	5.30666	2.90499	2.35768	2.35768
515	YMR260C	TIF11	4.16341	190728	113931	0.597348	0.464453	0.943902	1.88986	100922	402737	3.99058	2.18453	4.70345	4.70345

## Sheet: Strains analyzed P2, 24 hr
Table S4. Reporter gene-based primary screen data for dox-repressible essential yeast genes included in final data analysis.
	ORF	Gene	OD600untreated	Flucuntreated	Rlucuntreated	Ratio of Rlucuntreated to Flucuntreated	Ratio of Rlucuntreated to Flucuntreated normalized to plate medianuntreated	OD600dox-treated	Flucuntreated/Flucdox-treated	Flucdox-treated	Rlucdox-treated	Ratio of Rlucdox-treated to Flucdox-treated	Ratio of Rlucdox-treated to Flucdox-treated normalized to plate mediandox-treated	Ratio of dox-treated to untreatd plate median normalized ratios	Fold change P2, 24 hr
1	YGR245C	SDA1	0.731707	208554	321738	1.54271	2.04057	0.456098	1.535	135866	260381	1.91645	0.970331	0.475519	-2.10296
2	YOR294W	RRS1	0.702439	205286	210248	1.02417	1.35469	0.426829	1.50408	136486	123856	0.907463	0.459463	0.339164	-2.94842
3	YEL055C	POL5	5.72927	577002	314	0.000544192	0.000719814	3.14634	2.56038	225358	521	0.00231188	0.00117054	1.62617	1.62617
4	YBR135W-1	CKS1	0.846341	169244	256771	1.51716	2.00678	0.629268	3.81215	44396	718374	16.1811	8.19272	4.08251	4.08251
5	YOR077w	RTS2	0.692683	268955	246112	0.915068	1.21038	0.6	2.46589	109070	291129	2.66919	1.35146	1.11656	1.11656
6	YBR029C	CDS1	0.687805	49729	46751	0.940115	1.24351	0.443902	2.81703	17653	35900	2.03365	1.02967	0.828034	-1.20768
7	YGR103w	NOP7	2.92439	193869	38905	0.200677	0.265439	1.1	1.77172	109424	169623	1.55014	0.784863	2.95685	2.95685
8	YGR094W	VAS1	2.57073	265585	69305	0.260952	0.345167	0.663415	4.65123	57100	101810	1.78301	0.902767	2.61545	2.61545
9	YHR122W	CIA2	1.16585	66040	50505	0.764764	1.01157	0.682927	1.23094	53650	129728	2.41804	1.22429	1.21029	1.21029
10	YGR198w	YPP1	2.02195	302231	109417	0.362031	0.478866	0.712195	3.68045	82118	68911	0.83917	0.424885	0.887275	-1.12705
11	YLR359W	ADE13	2.17561	320574	84236	0.262766	0.347566	0.756098	3.60321	88969	183401	2.0614	1.04372	3.00294	3.00294
12	YDL064W	UBC9	0.778049	111440	83276	0.747272	0.988432	0.841463	0.763225	146012	222513	1.52394	0.771593	0.780624	-1.28103
13	YLR007W	NSE1	0.558537	87426	148530	1.69892	2.2472	0.673171	1.19712	73030	400592	5.48531	2.7773	1.23589	1.23589
14	YBR190W	YBR190W	2.28537	116327	70749	0.608191	0.804466	2.32927	1.07227	108487	250546	2.30946	1.16931	1.45353	1.45353
15	YOR119c	RIO1	2.08293	378722	197705	0.522032	1.01948	1.17073	3.452	109711	193339	1.76226	1.62572	1.59465	1.59465
16	YMR186w	HSC82	1.06098	141862	36131	0.254691	0.49739	0.95122	1.1035	128556	32488	0.252715	0.233134	0.468715	-2.13349
17	YKL018W	SWD2	1.8122	422103	104609	0.247828	0.483987	0.717073	3.47261	121552	64760	0.532776	0.491496	1.01552	1.01552
18	YDL132W-1	CDC53	1.53415	349050	40131	0.114972	0.224531	0.509756	4.68467	74509	111882	1.50159	1.38525	6.16952	6.16952
19	YKL125W	RRN3	1.82195	205426	103140	0.502079	0.980516	2.3561	0.846339	242723	33432	0.137737	0.127065	0.12959	-7.71663
20	YDR141C	DOP1	1.57317	188821	81972	0.434125	0.84781	1.61951	1.47746	127801	81031	0.63404	0.584915	0.689913	-1.44946
21	YML046W	PRP39	0.792683	170368	119520	0.70154	1.37005	0.987805	1.73441	98228	39470	0.40182	0.370687	0.270565	-3.69597
22	YNL124W	NAF1	1.80488	232129	103001	0.443723	0.866553	0.917073	3.92826	59092	113420	1.91938	1.77067	2.04334	2.04334
23	YBR192W	RIM2	5.83659	35061	43509	1.24095	2.42347	0.473171	2.03193	17255	17009	0.985743	0.909367	0.375233	-2.66501
24	YCR042C	TAF2	0.826829	104765	57646	0.550241	1.07457	0.785366	1.6834	62234	71232	1.14458	1.0559	0.982623	-1.01768
25	YDL087C	LUC7	0.729268	95257	242954	2.55051	4.98093	0.660976	1.76392	54003	74164	1.37333	1.26692	0.254355	-3.93151
26	YLR310C-2	CDC25	0.641463	60021	95491	1.59096	3.10701	0.404878	1.41539	42406	43398	1.02339	0.9441	0.303861	-3.29097
27	YDR489W	SLD5	0.578049	14740	22634	1.53555	2.9988	0.790244	1.31713	11191	102783	9.18443	8.47282	2.82541	2.82541
28	YOR281C	PLP2	3.86098	772747	12767	0.0165216	0.0322652	2.75854	3.81263	202681	36241	0.178808	0.164954	5.11244	5.11244
29	YDL164c	CDC9	2.00488	336080	75402	0.224357	0.438151	0.856098	4.7016	71482	94056	1.3158	1.21385	2.7704	2.7704
30	YER093C	TSC11	0.863415	104344	63904	0.612436	1.19603	0.595122	3.77593	27634	62900	2.27618	2.09982	1.75565	1.75565
31	YKL112W	ABF1	1.69268	66630	916253	13.7514	25.6615	1.75122	0.880697	75656	986838	13.0438	7.78696	0.303449	-3.29545
32	YHR089C	GAR1	4.45122	261366	36695	0.140397	0.261996	4.75854	1.04228	250763	54433	0.21707	0.129588	0.494617	-2.02177
33	YBR236C-1	ABD1	0.890244	114556	90997	0.794345	1.48233	1.09512	0.830459	137943	246649	1.78805	1.06744	0.72011	-1.38868
34	YNR038w	DBP6	0.585366	118744	44984	0.378832	0.706941	0.580488	1.68826	70335	60279	0.857027	0.511634	0.72373	-1.38173
35	YAL033W	POP5	0.612195	53451	111478	2.08561	3.89198	0.614634	1.97637	27045	95928	3.54698	2.1175	0.544068	-1.83801
36	YBR155W	CNS1	4.97317	631041	12568	0.0199163	0.037166	2.91463	4.54124	138958	38800	0.279221	0.166691	4.48506	4.48506
37	YGL065C	ALG2	1.53902	98493	587639	5.9663	11.1338	1.47317	1.5772	62448	532843	8.53259	5.09385	0.457513	-2.18573
38	YOL133W	HRT1	0.743902	111144	229813	2.0677	3.85856	0.802439	2.27568	48840	186911	3.82701	2.28468	0.592105	-1.68889
39	YDL008W	APC11	2.20488	249491	113773	0.45602	0.850984	2.25122	1.26021	197975	120566	0.608996	0.363563	0.427227	-2.34068
40	YHR072W-A	NOP10	0.982927	173214	275684	1.59158	2.97006	0.846341	1.43397	120793	307137	2.54267	1.51794	0.511081	-1.95664
41	YDR324C	UTP4	2.09024	304972	91770	0.300913	0.561536	1.01951	2.68202	113710	190473	1.67508	1	1.78083	1.78083
42	YBL018C	POP8	1.77805	142717	114772	0.804193	1.50071	1.33902	1.80497	79069	139705	1.76687	1.0548	0.702868	-1.42274
43	YLL008W	DRS1	2.60488	144498	88523	0.612624	1.14322	0.770732	3.18355	45389	229106	5.04761	3.01336	2.63584	2.63584
44	YDL102W	CDC2	0.697561	70627	81653	1.15612	2.15744	0.965854	1.01604	69512	192504	2.76936	1.65328	0.766314	-1.30495
45	YBR140C	IRA1	2.17317	217046	29736	0.137003	0.255663	1.31707	1.20996	179383	42871	0.238991	0.142675	0.558059	-1.79193
46	YER168C	CCA1	0.929268	76069	55371	0.727905	1.35835	0.953659	0.81129	93763	154864	1.65165	0.986017	0.725893	-1.37761
47	YBR243C	ALG7	2.23415	189529	42019	0.221702	0.413721	1.69268	2.19606	86304	156042	1.80805	1.07938	2.60897	2.60897
48	YDR449c	UTP6	0.802439	55849	52770	0.944869	1.76323	0.712195	2.21905	25168	274812	10.9191	6.51857	3.69695	3.69695
49	YDL207W	GLE1	0.539024	58345	28422	0.487137	0.90905	0.592683	1.37609	42399	44513	1.04986	0.626753	0.689459	-1.45041
50	YBR236C-2	ABD1	4.71951	319513	14852	0.0464832	0.0867428	3.84878	1.89724	168409	42369	0.251584	0.150192	1.73147	1.73147
51	YNL006W	LST8	1.72195	146367	134952	0.922011	1.72057	1.67073	0.9535	153505	512080	3.33592	1.9915	1.15746	1.15746
52	YLR195C	NMT1	0.497561	47754	65486	1.37132	2.55903	0.612195	1.29366	36914	261235	7.07685	4.22479	1.65093	1.65093
53	YBR086C	IST2	2.25366	203151	45825	0.225571	0.42094	2.52439	0.937212	216761	106694	0.49222	0.293849	0.698077	-1.43251
54	YKL022C	CDC16	1.0561	97939	52483	0.535874	1	1.1	1.39945	69984	183852	2.62706	1.56832	1.56832	1.56832
55	YKL021C	MAK11	3.91463	278918	24929	0.0893775	0.166788	3.70732	0.78658	354596	120319	0.339313	0.202566	1.21451	1.21451
56	YGR280c	PXR1	4.87805	293171	8985	0.0306476	0.0571918	1.78049	1.63297	179532	98959	0.551205	0.329063	5.75367	5.75367
57	YGL073W	HSF1	0.670732	64132	59640	0.929957	1.7354	0.887805	0.430093	149112	26089	0.174962	0.10445	0.060188	-16.6146
58	YOR340C	RPA43	2.03659	201162	67027	0.333199	0.621786	0.619512	4.21874	47683	11521	0.241617	0.144242	0.23198	-4.31071
59	YAL034W-A	MTW1	0.536585	91130	27224	0.298738	0.557478	0.402439	1.61957	56268	53033	0.942507	0.562665	1.0093	1.0093
60	YGR264C	MES1	3.94146	498412	24801	0.04976	0.105491	4.97561	1.13498	439138	45259	0.103063	0.0680214	0.644811	-1.55084
61	YNL232W	CSL4	6.43659	391187	4278	0.0109359	0.023184	5.54634	1.01274	386266	10053	0.0260261	0.0171772	0.740904	-1.3497
62	YGL018C	JAC1	1.60244	200017	61774	0.308844	0.654744	2.18293	0.80692	247877	215249	0.86837	0.573122	0.875337	-1.14242
63	YHR169W	DBP8	2.05366	225109	63873	0.283743	0.60153	1.63171	1.34479	167393	250967	1.49927	0.989512	1.64499	1.64499
64	YKL009W	MRT4	1.2561	102605	112749	1.09886	2.32958	0.65122	2.93434	34967	312574	8.93911	5.89979	2.53256	2.53256
65	YER112W	LSM4	1.63415	157172	108960	0.693253	1.46969	1.15366	1.0578	148584	366808	2.46869	1.62933	1.10862	1.10862
66	YDL153C	SAS10	1.32927	174602	82360	0.471701	1	0.670732	4.36833	39970	341345	8.54003	5.63639	5.63639	5.63639
67	YHR040W	BCD1	1.47073	95061	81079	0.852915	1.80817	0.65122	3.1609	30074	420009	13.9659	9.21742	5.09765	5.09765
68	YDR235W	PRP42	1.71951	163208	74750	0.458005	0.970963	1.29268	1.02027	159966	200240	1.25177	0.826162	0.850868	-1.17527
69	YBR256C	RIB5	2.6439	241305	79562	0.329716	0.698992	2.20244	1.10209	218952	331747	1.51516	1	1.43063	1.43063
70	YLL018C	DPS1	0.797561	111612	26428	0.236785	0.50198	0.973171	1.29739	86028	124316	1.44506	0.953738	1.89995	1.89995
71	YLR347C	KAP95	1.99268	221006	73168	0.331068	0.701859	1.81463	1.42083	155547	178495	1.14753	0.757367	1.07909	1.07909
72	YBR252W	DUT1	1.26341	145282	36926	0.254168	0.538832	1.01951	1.48247	98000	239553	2.44442	1.61331	2.99408	2.99408
73	YML069W	POB3	1.14634	125939	81067	0.643701	1.36464	0.604878	2.01512	62497	260490	4.16804	2.75089	2.01584	2.01584
74	YBR142W	MAK5	2.47561	206377	24270	0.1176	0.249311	0.726829	3.60566	57237	185798	3.24612	2.14243	8.59339	8.59339
75	YGR195W	SKI6	1.11951	167027	57569	0.344669	0.730693	0.926829	1.66488	100324	215652	2.14956	1.4187	1.94158	1.94158
76	YCL004W-1	PGS1	3.84146	294557	13272	0.0450575	0.0955212	3.34146	0.887634	331845	58906	0.177511	0.117156	1.2265	1.2265
77	YJR017C	ESS1	0.887805	130236	175927	1.35083	2.86374	0.897561	1.30833	99544	82439	0.828166	0.546587	0.190865	-5.23932
78	YDL108W	KIN28	0.687805	50150	123406	2.46074	5.21673	0.797561	0.962073	52127	159878	3.06709	2.02427	0.388034	-2.57709
79	YBR102C	EXO84	0.982927	82128	132801	1.617	3.42802	0.892683	1.19788	68561	139598	2.03611	1.34383	0.392013	-2.55093
80	YOR048C	RAT1	1.17805	134783	121409	0.900774	1.90963	0.95122	1.30049	103640	77822	0.750888	0.495584	0.259518	-3.85329
81	YKL078W	DHR2	1.12683	108678	60528	0.556948	1.18072	0.665854	1.33672	81302	100582	1.23714	0.816509	0.691534	-1.44606
82	YPL126W	NAN1	1.89024	120893	87707	0.725493	1.53803	1.40244	1.82541	66228	69909	1.05558	0.69668	0.452968	-2.20766
83	YBR193C	MED8	3.1878	113391	22433	0.197838	0.419413	3.53171	0.56047	202314	36257	0.179212	0.118279	0.282011	-3.54596
84	YMR113W	FOL3	3.69024	354780	60463	0.170424	0.361296	3.98537	0.905985	391596	97238	0.248312	0.163885	0.453603	-2.20457
85	YCL059C	KRR1	2.28537	325962	887661	2.7232	5.77315	1.81463	1.08201	301256	1155362	3.83515	2.53119	0.438441	-2.28081
86	YDR021W	FAL1	1.22439	133797	290240	2.16926	4.59879	1.20244	1.12662	118760	408948	3.44348	2.27269	0.494192	-2.0235
87	YOL022C	TSR4	0.763415	93451	223643	2.39316	5.07346	1.1561	1.15293	81055	226616	2.79583	1.84524	0.363704	-2.74949
88	YOR206W	NOC2	4.80976	375023	40598	0.108255	0.229498	1.75854	2.65403	141303	165799	1.17336	0.774413	3.37437	3.37437
89	YCL004W-2	PGS1	1.05854	54933	130598	2.37741	5.04006	1.25122	1.0718	51253	488257	9.52641	6.2874	1.24748	1.24748
90	YDR170C	SEC7	1.05366	51664	107385	2.07853	4.40645	0.980488	0.883311	58489	304543	5.20684	3.4365	0.77988	-1.28225
91	YBL073W	YBL073W	2.1561	241279	451245	1.87022	2.48242	1.61463	1.79671	134289	211225	1.57291	0.829027	0.33396	-2.99437
92	YBR136W	MEC1	0.985366	149886	331231	2.20989	2.93327	0.978049	1.61258	92948	169328	1.82175	0.96018	0.327341	-3.05491
93	YDL045C	FAD1	1.14634	219945	269117	1.22356	1.62409	1.07805	1.76463	124641	183766	1.47436	0.777084	0.478475	-2.08997
94	YCR072C	RSA4	1.13902	232743	420334	1.806	2.39717	0.985366	2.054	113312	216705	1.91246	1.00799	0.420492	-2.37817
95	YGR186W	TFG1	1.47317	324117	688350	2.12377	2.81896	0.82439	3.75866	86232	163608	1.8973	1	0.35474	-2.81896
96	YDR527W	RBA50	1.22195	217817	232668	1.06818	1.41784	0.904878	2.69445	80839	235759	2.9164	1.53713	1.08414	1.08414
97	YOR159C	SME1	0.817073	182502	235652	1.29123	1.7139	1.60976	0.77639	235065	76685	0.326229	0.171944	0.100323	-9.96779
98	YKL099C	UTP11	1.09024	218718	273153	1.24888	1.65769	0.717073	1.77193	123435	128066	1.03752	0.546839	0.32988	-3.0314
99	YBL074C	AAR2	0.829268	94747	187008	1.97376	2.61985	0.802439	1.95665	48423	210925	4.35588	2.29583	0.876322	-1.14113
100	YBR167C	POP7	0.926829	172708	130116	0.753387	1	0.887805	1.74507	98969	158663	1.60316	0.844968	0.844968	-1.18348
101	YDL098C	SNU23	1.00732	150575	105203	0.698675	0.927378	1.01463	1.80647	83353	138291	1.6591	0.874453	0.94293	-1.06052
102	YDL015C	TSC13	1.30244	24587	252719	10.2786	13.6431	1.99512	0.9296	26449	571009	21.5891	11.3788	0.834034	-1.19899
103	YGR216C	GPI1	0.682927	146769	94613	0.644639	0.855654	0.887805	1.62657	90232	172650	1.9134	1.00849	1.17861	1.17861
104	YDL208W	NHP2	0.865854	95042	280665	2.95306	3.91971	0.67561	1.90248	49957	440344	8.81446	4.64579	1.18524	1.18524
105	YBL077W	YBL077W	0.917073	67293	41628	0.618608	0.821103	0.956098	1.156	58212	104327	1.79219	0.9446	1.1504	1.1504
106	YBR168W	PEX32	2.13171	59215	46490	0.785105	1.0421	1.6439	1.07587	55039	256441	4.65926	2.45573	2.35652	2.35652
107	YDL103C	QRI1	3.57561	132883	89515	0.673638	0.894145	2.49512	1.15499	115051	289568	2.51687	1.32655	1.4836	1.4836
108	YDL058W	USO1	3.81707	159176	54063	0.339643	0.450821	2.37561	1.18429	134406	119338	0.887892	0.467976	1.03805	1.03805
109	YGL245W	GUS1	1.18293	98215	71348	0.726447	0.964241	1.32683	1.44517	67961	314680	4.6303	2.44047	2.53097	2.53097
110	YHR197W	IPI2	0.992683	146744	83837	0.571315	0.758328	1.1561	1.59193	92180	269824	2.92714	1.54279	2.03447	2.03447
111	YPR144C	UTP19	1.30488	218489	108987	0.498821	0.662105	0.636585	3.86091	56590	97375	1.72071	0.906926	1.36976	1.36976
112	YDR190C	RVB1	0.7	175961	89063	0.506152	0.671835	0.619512	1.50867	116633	320202	2.74538	1.44699	2.15379	2.15379
113	YAR019C-1	CDC15	7.66585	376899	11887	0.031539	0.0418629	7.5561	1.08487	347415	24160	0.0695422	0.0366532	0.875555	-1.14213
114	YAR019C-2	CDC15	4.72439	322668	45133	0.139874	0.185661	4.31951	1.02575	314569	119572	0.380114	0.200345	1.07909	1.07909
115	YBR049C	REB1	2.59756	168383	72172	0.428618	0.568921	2.06829	1.57736	106750	249412	2.33641	1.23144	2.16452	2.16452
116	YBR170C	NPL4	1.12927	23752	127959	5.38729	7.15076	1.29756	0.898676	26430	400915	15.1689	7.99501	1.11806	1.11806
117	YDL111C	RRP42	0.77561	125759	90758	0.721682	0.957916	1.4561	0.657319	191321	212572	1.11108	0.585608	0.611336	-1.63576
118	YDL148C	NOP14	2.80244	73599	39015	0.530102	0.703625	2.39268	0.890479	82651	119890	1.45056	0.764537	1.08657	1.08657
119	YHR196w	UTP9	1.00732	74305	100177	1.34819	1.7895	3.43902	0.716386	103722	250381	2.41396	1.27231	0.710989	-1.40649
120	YBL014C	RRN6	3.74146	140363	77660	0.55328	0.543288	1.54146	3.91594	35844	130097	3.62953	1.57148	2.89254	2.89254
121	YBR055C	PRP6	1.21707	104831	144489	1.3783	1.35341	1.01463	2.05313	51059	170390	3.33712	1.44488	1.06758	1.06758
122	YDL016C	YDL016C	1.00488	79380	88539	1.11538	1.09524	0.919512	1.19969	66167	148553	2.24512	0.972073	0.887544	-1.1267
123	YDL139C	SCM3	0.992683	79701	55597	0.69757	0.684972	0.960976	1.21869	65399	170531	2.60755	1.12899	1.64823	1.64823
124	YDR177W	UBC1	1.17073	68952	206930	3.00107	2.94688	0.965854	1.47346	46796	297387	6.35497	2.75152	0.933706	-1.071
125	YLL034c	RIX7	2.1561	131010	144007	1.09921	1.07935	1.66341	1.06969	122475	290771	2.37413	1.02793	0.952353	-1.05003
126	YGR211W	ZPR1	1.55366	89439	105033	1.17435	1.15315	1.03902	2.39359	37366	266812	7.1405	3.09163	2.68104	2.68104
127	YBR143C	SUP45	0.731707	55524	71591	1.28937	1.26608	0.7	1.24129	44731	156346	3.49525	1.51334	1.19529	1.19529
128	YBR060C	ORC2	3.8561	154953	11990	0.0773783	0.0759809	3.97805	0.731552	211814	43420	0.204991	0.0887552	1.16813	1.16813
129	YDL028C	MPS1	0.958537	118177	40832	0.345516	0.339276	0.946341	1.16441	101491	137439	1.3542	0.586329	1.72818	1.72818
130	YDL193W	NUS1	0.843902	94846	40486	0.42686	0.419151	0.692683	1.59959	59294	123829	2.08839	0.904212	2.15724	2.15724
131	YDR473C	PRP3	3.73415	157642	18292	0.116035	0.11394	2.82927	0.872942	180587	133756	0.740673	0.32069	2.81456	2.81456
132	YHR205W	SCH9	4.16829	310061	21638	0.0697863	0.068526	1.32683	4.0331	76879	92153	1.19868	0.518992	7.57365	7.57365
133	YGR251w	YGR251w	2.17073	126492	23571	0.186344	0.182979	0.846341	1.89371	66796	249080	3.72897	1.61453	8.82363	8.82363
134	YBR087W	RFC5	0.904878	56019	95029	1.69637	1.66574	0.939024	1.92208	29145	318251	10.9196	4.72786	2.8383	2.8383
135	YBR070C	ALG14	1.8561	81522	110796	1.35909	1.33455	1.16341	2.90963	28018	286371	10.221	4.42538	3.31601	3.31601
136	YGL171W	ROK1	3.12195	159766	94164	0.589387	0.578743	2.77561	0.863908	184934	285978	1.54638	0.669537	1.15688	1.15688
137	YBL004W	UTP20	1.43415	168792	184461	1.09283	1.07309	0.939024	1.89645	89004	178172	2.00184	0.86674	0.807701	-1.23808
138	YKL082C	RRP14	1.70732	79103	317956	4.01952	3.94693	1.1	1.04146	75954	507747	6.68493	2.89438	0.733325	-1.36365
139	YBR110W	ALG1	0.907317	54062	51032	0.943953	0.926906	1.01951	1.16792	46289	51245	1.10707	0.479328	0.517127	-1.93376
140	YDL043C	PRP11	0.92439	77061	119876	1.5556	1.52751	1.2439	1.022	75402	183550	2.43429	1.05397	0.689998	-1.44928
141	YBR237W	PRP5	0.887805	110178	147611	1.33975	1.31555	0.84878	1.23547	89179	122247	1.3708	0.593519	0.451155	-2.21654
142	YGL247W	BRR6	4.25366	166854	15128	0.0906661	0.0890287	5.67317	0.684108	243900	19513	0.0800041	0.0346395	0.389082	-2.57015
143	YKL180W	RPL17A	0.778049	120336	79935	0.664265	0.652269	0.409756	1.64645	73088	111916	1.53125	0.662987	1.01643	1.01643
144	YIL021W	RPB3	0.660976	8993	497620	55.3341	57.8372	0.72439	0.636988	14118	439287	31.1154	11.4169	0.197397	-5.06594
145	YJR058C	APS2	1.37317	96503	270915	2.80732	2.93431	1.27317	1.90838	50568	455246	9.00265	3.30325	1.12573	1.12573
146	YHR088W	RPF1	1.20976	79428	240387	3.02648	3.16338	0.895122	1.31377	60458	267895	4.43109	1.62586	0.513962	-1.94567
147	YKL088W	CAB3	0.963415	152253	232669	1.52817	1.5973	0.865854	2.77854	54796	173396	3.16439	1.16108	0.726901	-1.3757
148	YJL039C	NUP192	0.860976	129106	121713	0.942737	0.985382	0.841463	2.34516	55052	169150	3.07255	1.12738	1.14411	1.14411
149	YIL046W	MET30	0.97561	108090	186948	1.72956	1.8078	0.941463	2.26149	47796	346398	7.24743	2.65923	1.47098	1.47098
150	YDL060W	TSR1	0.980488	183634	147624	0.803903	0.840268	0.926829	1.66009	110617	280990	2.54021	0.932053	1.10923	1.10923
151	YLR167W	RPS31	1.66585	153892	241566	1.56971	1.64072	1.32439	1.46434	105093	202293	1.9249	0.706283	0.430472	-2.32303
152	YGL108C	YGL108C	1.07317	95352	92946	0.974767	1.01886	0.92439	1.56801	60811	328559	5.40295	1.98245	1.94575	1.94575
153	YIR008C	PRI1	4.43659	296923	36118	0.121641	0.127143	3.16098	1.13875	260744	212348	0.814393	0.298817	2.35024	2.35024
154	YJR067C	YAE1	1.40244	144799	59358	0.409934	0.428477	1.2561	1.58795	91186	282317	3.09606	1.13601	2.65126	2.65126
155	YHR143W-A	RPC10	0.812195	144104	71220	0.494226	0.516583	0.636585	1.82978	78755	180028	2.28592	0.838752	1.62365	1.62365
156	YLR010C	TEN1	0.860976	97528	61055	0.626025	0.654344	0.880488	1.58214	61643	253841	4.11792	1.51095	2.30911	2.30911
157	YJL090C	DPB11	1.30732	64168	64197	1.00045	1.04571	1.08537	1.51859	42255	359828	8.51563	3.12456	2.98798	2.98798
158	YIL147C	SLN1	0.826829	130370	51290	0.393419	0.411215	0.478049	2.61735	49810	84637	1.6992	0.62347	1.51616	1.51616
159	YBR253W-1	SRB6	3.47805	278951	48411	0.173547	0.181397	1.00244	3.87874	71918	105433	1.46602	0.537911	2.96538	2.96538
160	YCR013C-1	YCR013C	0.890244	51625	66843	1.29478	1.35335	0.785366	0.935982	55156	299438	5.42893	1.99198	1.47189	1.47189
161	YDR164C	SEC1	0.75122	79374	71275	0.897964	0.938584	0.743902	1.23432	64306	294891	4.58575	1.6826	1.7927	1.7927
162	YGR002C	GOD1	5.9122	246651	4249	0.0172268	0.018006	4.84878	1.13221	217849	7825	0.0359194	0.0131795	0.731952	-1.36621
163	YJL042W	MHP1	2.66098	168617	46666	0.276757	0.289277	2.58049	0.813337	207315	143395	0.691677	0.25379	0.877328	-1.13983
164	YJR068W	RFC2	1.09512	136568	96261	0.704858	0.736742	0.980488	1.12103	121824	216129	1.77411	0.650956	0.883561	-1.13178
165	YHR165C	PRP8	0.902439	85254	91625	1.07473	1.12335	0.831707	1.41383	60300	190102	3.1526	1.15675	1.02974	1.02974
166	YLR022C	SDO1	0.760976	54255	225143	4.14972	4.33743	0.84878	1.52745	35520	347549	9.7846	3.59017	0.827718	-1.20814
167	YJL091C	GWT1	1.46585	81462	85124	1.04495	1.09222	0.931707	2.03396	40051	208910	5.2161	1.91389	1.75229	1.75229
168	YBR253W-2	SRB6	0.863415	124865	150034	1.20157	1.25592	0.512195	2.29097	54503	198902	3.64938	1.33903	1.06617	1.06617
169	YDR196C	CAB5	4.24634	199735	129835	0.650036	0.679441	3.38537	0.864508	231039	294006	1.27254	0.46692	0.687212	-1.45515
170	YGR283c	YGR283C	0.882927	94315	144997	1.53737	1.60691	0.878049	1.16468	80979	136843	1.68986	0.620043	0.38586	-2.59161
171	YJR141W	YJR141W	0.960976	55777	81740	1.46548	1.53177	3.16829	0.263201	211918	138288	0.652554	0.239435	0.156313	-6.39742
172	YIL150C	MCM10	1.17317	122733	90617	0.738326	0.771725	1.27317	0.759895	161513	147910	0.915778	0.336017	0.435411	-2.29668
173	YLR105C	SEN2	2.56098	132904	129011	0.970708	1.01462	2.03659	1.02656	129466	280565	2.16709	0.795151	0.783695	-1.27601
174	YKR062W	TFA2	1.22195	98078	69375	0.707345	0.739342	0.768293	3.35195	29260	65830	2.24983	0.825508	1.11654	1.11654
175	YER172C	BRR2	3.59024	240410	48753	0.202791	0.211964	1.83659	1.52412	157737	64976	0.411926	0.151144	0.713064	-1.4024
176	YDL196W	YDL196W	5.68293	364609	4028	0.0110475	0.0115472	5.68049	0.921761	395557	3877	0.00980137	0.00359632	0.311446	-3.21083
177	YBR253W-3	SRB6	0.573171	108162	119368	1.1036	1.15353	0.436585	2.45946	43978	128001	2.91057	1.06795	0.925811	-1.08013
178	YDR267C	CIA1	1	98464	236606	2.40297	1.81998	1.01463	1.76649	55740	283381	5.08398	1.93694	1.06427	1.06427
179	YHR074W	QNS1	1.31951	42013	297700	7.0859	5.36677	1.2878	0.831249	50542	359105	7.10508	2.70696	0.504392	-1.98258
180	YJL202C	YJL202C	2.43171	105069	284016	2.70314	2.04732	1.83902	0.848809	123784	274902	2.22082	0.846107	0.413275	-2.41969
181	YIR006C	PAN1	1.07317	110202	432232	3.92218	2.97061	0.904878	1.83105	60185	144201	2.39596	0.912835	0.307289	-3.25427
182	YDR478W	SNM1	0.829268	60101	642316	10.6873	8.0944	0.8	1.0985	54712	448339	8.19453	3.12202	0.385701	-2.59268
183	YJR076C	CDC11	0.895122	61799	482256	7.80362	5.91036	0.82439	2.32782	26548	202895	7.64257	2.91173	0.492649	-2.02984
184	YCR013C-2	YCR013C	3.43415	228705	274836	1.20171	0.910155	2.44146	1.20719	189452	190910	1.0077	0.383921	0.421819	-2.37069
185	YDR376W	ARH1	1.84634	117670	55333	0.470239	0.356153	1.56585	0.995583	118192	107230	0.907253	0.345653	0.970519	-1.03038
186	YHR101C	BIG1	1.68293	127142	378344	2.97576	2.2538	1.56098	2.41142	52725	338974	6.42909	2.44941	1.08679	1.08679
187	YJL203W	PRP21	1.79512	132446	171711	1.29646	0.981922	1.42927	1.00589	131670	237179	1.80131	0.68628	0.698915	-1.43079
188	YKL203C	TOR2	1.22439	84233	94235	1.11874	0.84732	1.33659	1.16689	72186	296344	4.10528	1.56407	1.8459	1.8459
189	YIR015W	RPR2	1.40244	53132	156873	2.95251	2.23619	1.33659	1.14169	46538	390615	8.39346	3.19781	1.43002	1.43002
190	YIR011c	STS1	4.04146	468538	88512	0.188911	0.143079	4.10732	0.839778	557931	285571	0.511839	0.195005	1.36292	1.36292
191	YKL154W	SRP102	1.43171	109617	160866	1.46753	1.11149	1.43415	2.04704	53549	287980	5.37788	2.04891	1.8434	1.8434
192	YFL002C	SPB4	0.987805	52146	20907	0.400932	0.303661	4.99512	0.163071	319775	28375	0.0887343	0.0338068	0.111331	-8.98225
193	YJR022W	LSM8	3.60732	176664	142295	0.805456	0.610041	2.56829	1.06241	166286	196223	1.18003	0.449579	0.736965	-1.35692
194	YKR022C	NTR2	3.32439	135215	52752	0.390134	0.295482	2.6122	0.807615	167425	123598	0.738229	0.281257	0.951857	-1.05058
195	YJL001W	PRE3	3.37317	117927	27101	0.229812	0.174056	2.93659	0.536549	219788	91897	0.418117	0.159298	0.915208	-1.09265
196	YLR002c	NOC3	1.03902	43959	48580	1.10512	0.837004	1.2878	0.696093	63151	214584	3.39795	1.29458	1.54668	1.54668
197	YKL108W	SLD2	1.41707	1830	85138	46.5235	35.2363	1.21951	0.68565	2669	176864	66.266	25.2466	0.716495	-1.39568
198	YLR196w	PWP1	1.63902	71772	40556	0.565067	0.427974	0.870732	1.34578	53331	152182	2.85354	1.08717	2.54026	2.54026
199	YHR174W	ENO2	0.873171	61189	154585	2.52635	1.91343	0.939024	1.42211	43027	252905	5.87782	2.23938	1.17035	1.17035
200	YJR042W	NUP85	3.21463	148369	51353	0.346117	0.262144	2.66829	0.894873	165799	80349	0.484617	0.184634	0.704321	-1.41981
201	YLR117C	CLF1	1.26585	99152	133280	1.3442	1.01808	1.1439	1.51197	65578	110194	1.68035	0.640194	0.628826	-1.59026
202	YDR325W	YCG1	2.41463	218550	60072	0.274866	0.448314	1.90488	1.35228	161616	52051	0.322066	0.374542	0.835447	-1.19696
203	YDR240C	SNU56	0.560976	93207	59987	0.643589	1.04971	0.812195	1.05409	88424	51103	0.577931	0.672097	0.64027	-1.56184
204	YMR197C	VTI1	1.87317	275802	74386	0.269708	0.439901	5.26098	0.413045	667729	179870	0.269376	0.313267	0.712131	-1.40424
205	YMR268C	PRP24	0.558537	95216	58378	0.613111	1	0.502439	1.42268	66927	57550	0.859892	1	1	1
206	YDR243C-1	PRP28	0.492683	58962	18209	0.308826	0.503703	0.614634	1.04872	56223	28591	0.508529	0.591386	1.17408	1.17408
207	YOR122C	PFY1	1.53415	182804	60370	0.330244	0.538637	0.597561	3.44601	53048	59858	1.12837	1.31223	2.4362	2.4362
208	YMR047C	NUP116	0.726829	62584	140764	2.2492	3.6685	0.65122	0.971681	64408	101697	1.57895	1.83622	0.500536	-1.99786
209	YDR118W	APC4	0.52439	90907	50427	0.55471	0.904746	0.514634	1.34014	67834	108983	1.60661	1.86839	2.0651	2.0651
210	YDR311W	TFB1	3.43659	194150	12523	0.0645017	0.105204	1.63415	1.70047	114174	13248	0.116033	0.13494	1.28265	1.28265
211	YNL088W	TOP2	0.702439	83067	74390	0.895542	1.46065	1.01951	0.731159	113610	152245	1.34007	1.55841	1.06693	1.06693
212	YPR110C	RPC40	0.62439	86659	111659	1.28849	2.10156	1.35122	0.487484	177768	182957	1.02919	1.19688	0.569522	-1.75586
213	YNL221C	POP1	0.680488	85596	104390	1.21957	1.98914	0.87561	0.947949	90296	76683	0.84924	0.987613	0.496501	-2.01409
214	YNL245C	CWC25	2.40732	276848	110447	0.398945	0.650689	0.687805	3.57113	77524	22562	0.291032	0.338452	0.520145	-1.92254
215	YDL217C	TIM22	0.929268	128884	168200	1.30505	2.12857	0.77561	1.44591	89137	107458	1.20554	1.40196	0.658641	-1.51828
216	YDR166C	SEC5	1.17561	124565	92600	0.743387	1.21248	0.870732	1.23863	100567	119436	1.18763	1.38113	1.1391	1.1391
217	YKL139W	CTK1	0.826829	70750	155520	2.19816	3.58526	0.753659	1.42346	49703	118766	2.38951	2.77885	0.775077	-1.29019
218	YLR115W	CFT2	1.2439	184932	114894	0.621277	1.01332	1.24878	1.58521	116661	56859	0.487387	0.5668	0.55935	-1.78779
219	YOL078W	AVO1	2.66341	209184	55072	0.263271	0.429401	2.74146	0.771595	271106	35427	0.130676	0.151968	0.353906	-2.82561
220	YOR176W	HEM15	3.04634	69980	29978	0.42838	0.698698	2.99268	0.754461	92755	38562	0.41574	0.48348	0.691972	-1.44514
221	YLR355C	ILV5	1.8878	78833	525093	6.66083	10.864	0.731707	3.36161	23451	240929	10.2737	11.9477	1.09975	1.09975
222	YOL144W	NOP8	1.18537	91758	34150	0.372175	0.607026	0.668293	0.979567	93672	62282	0.664895	0.77323	1.2738	1.2738
223	YDL209C	CWC2	3.48537	279048	17328	0.0620968	0.101282	2.02683	1.1616	240227	24300	0.101154	0.117636	1.16148	1.16148
224	YDL220C	CDC13	2.88049	187475	90789	0.484273	0.789861	3.04146	0.697462	268796	95284	0.354484	0.412243	0.521918	-1.91601
225	YDR208W	MSS4	0.653659	48634	47366	0.973928	1.5885	0.680488	0.935197	52004	110393	2.12278	2.46866	1.55408	1.55408
226	YKL141W	SDH3	0.609756	98721	26761	0.271077	0.442134	0.463415	3.33022	29644	119981	4.0474	4.70686	10.6458	10.6458
227	YLR298C	YHC1	0.863415	104849	88200	0.84121	1.37203	0.660976	1.66108	63121	229001	3.62797	4.2191	3.07507	3.07507
228	YPR112C	MRD1	1.50976	169181	116109	0.6863	1.11937	0.726829	3.45627	48949	310279	6.33882	7.37165	6.58551	6.58551
229	YDR044W	HEM13	3.59268	509471	52551	0.103148	0.277545	2.87317	0.79808	638371	92977	0.145647	0.145002	0.522446	-1.91407
230	YDR236C	FMN1	0.621951	135140	93431	0.691365	1.86028	0.587805	1.40165	96415	130952	1.35821	1.3522	0.726877	-1.37575
231	YKL165C	MCD4	3.11463	445383	20434	0.0458796	0.12345	1.07561	2.07244	214908	51883	0.24142	0.24035	1.94694	1.94694
232	YLR438W	CAR2	0.629268	129362	120415	0.930837	2.50464	0.626829	1.20572	107290	108473	1.01103	1.00655	0.401873	-2.48835
233	YOR103C	OST2	1.75854	235207	61695	0.262301	0.705784	0.636585	3.67982	63918	75760	1.18527	1.18002	1.67193	1.67193
234	YLR457C	NBP1	1.78537	326299	250688	0.768277	2.06724	1.16341	1.35251	241255	256044	1.0613	1.0566	0.511117	-1.9565
235	YGR278W	CWC22	0.680488	60059	153546	2.55659	6.87912	0.653659	0.739761	81187	116408	1.43383	1.42748	0.207509	-4.81908
236	YDR052C	DBF4	2.44146	366434	27381	0.0747229	0.20106	1.42439	1.914	191449	96135	0.502144	0.49992	2.48642	2.48642
237	YDR243C-2	PRP28	0.653659	153704	64785	0.421492	1.13413	0.646341	1.35521	113417	104759	0.923662	0.919572	0.810819	-1.23332
238	YLR198C	YLR198C	2.4561	108745	46571	0.428259	1.15233	2.05122	0.769087	141395	166043	1.17432	1.16912	1.01457	1.01457
239	YML049C	RSE1	0.729268	151772	45253	0.298164	0.802284	0.65122	0.858128	176864	108038	0.610854	0.608148	0.758022	-1.31922
240	YMR028W	TAP42	0.639024	84200	23624	0.28057	0.754942	0.531707	0.983358	85625	58721	0.685793	0.682756	0.904382	-1.10573
241	YML114C	TAF65	0.868293	141865	31269	0.220414	0.593077	0.619512	1.74902	81111	49728	0.613086	0.610371	1.02916	1.02916
242	YHR070W	TRM5	1.66585	210712	17100	0.0811534	0.218363	0.882927	1.93041	109154	67431	0.61776	0.615024	2.81652	2.81652
243	YLR272C	LOC7	4.79756	365815	7776	0.0212566	0.0571962	1.3561	4.14385	88279	88091	0.99787	0.993451	17.3692	17.3692
244	YML064C	TEM1	0.941463	249643	66701	0.267186	0.718928	0.853659	1.38772	179895	218064	1.21217	1.20681	1.67862	1.67862
245	YOR287C	RRP36	0.656098	188529	69583	0.369084	0.99311	0.65122	1.56133	120749	181705	1.50482	1.49815	1.50855	1.50855
246	YPR168W	NUT2	0.52439	151954	56862	0.374205	1.00689	0.668293	1.21985	124568	97186	0.780184	0.776729	0.771414	-1.29632
247	YDR308C	SRB7	0.870732	216349	174167	0.805028	2.16612	0.914634	0.943968	229191	118330	0.516294	0.514008	0.237294	-4.21418
248	YLR314C	CDC3	0.514634	76589	196725	2.56858	6.91139	0.419512	1.19088	64313	93963	1.46103	1.45456	0.210458	-4.75154
249	YMR059W	SEN15	0.682927	105760	85524	0.808661	2.1759	0.62439	0.976601	108294	110650	1.02176	1.01723	0.467499	-2.13904
250	YOR336W	KRE5	0.734146	108393	97849	0.902724	2.429	0.67561	1.06859	101436	140086	1.38103	1.37491	0.566041	-1.76666
251	YNR054C	ESF2	0.553659	99184	133911	1.35013	3.63284	0.614634	0.585886	169289	145886	0.861757	0.857941	0.236162	-4.23438
252	YOR095C	RKI1	0.731707	204765	45288	0.221171	0.595113	0.687805	1.3756	148855	177875	1.19495	1.18966	1.99905	1.99905
253	YMR308C	PSE1	1.36098	60434	336418	5.5667	9.07716	2.39512	0.323933	186563	250506	1.34274	0.943244	0.103914	-9.62335
254	YOL010W	RCL1	0.880488	166697	161440	0.968464	1.57919	0.692683	1.34271	124150	218319	1.75851	1.23531	0.782241	-1.27838
255	YML125c	PGA3	1.3	240817	170825	0.709356	1.15669	0.985366	1.74619	137910	115495	0.837466	0.5883	0.508607	-1.96615
256	YNL313C	EMW1	1.28049	140575	175641	1.24945	2.03737	1.04634	1.59425	88176	136361	1.54646	1.08635	0.533214	-1.87542
257	YER008C	SEC3	0.602439	140608	73216	0.52071	0.849079	0.597561	1.55755	90275	83698	0.927145	0.651297	0.767063	-1.30367
258	YNL002C	RLP7	0.739024	145966	104988	0.719263	1.17284	0.595122	1.64164	88915	235882	2.65289	1.86359	1.58895	1.58895
259	YOL034W	SMC5	1.12439	122448	75093	0.613264	1	1.00488	1.28141	95557	195535	2.04627	1.43745	1.43745	1.43745
260	YOR361C	PRT1	0.658537	25912	180762	6.976	11.3752	0.941463	0.962055	26934	579382	21.5112	15.1111	1.32843	1.32843
261	YLR249W-1	YEF3	0.936585	40775	123930	3.03936	4.95604	0.997561	0.586294	69547	414363	5.95803	4.18537	0.844499	-1.18413
262	YOL077C	BRX1	2.17805	44996	44202	0.982354	1.60184	0.507317	1.36538	32955	83502	2.53382	1.77995	1.11119	1.11119
263	YDR373W	FRQ1	0.72439	96346	66729	0.692598	1.12936	0.680488	1.04416	92271	194937	2.11266	1.48409	1.3141	1.3141
264	YOR262W	YOR262W	2.74634	215218	5619	0.0261084	0.0425728	5.13902	0.427002	504021	2362	0.00468631	0.00329202	0.0773268	-12.9321
265	YML043C-1	RRN11	1.39024	148488	52351	0.35256	0.574891	1.21951	1.28387	115657	207220	1.79168	1.25861	2.1893	2.1893
266	YNL038W	GPI15	0.873171	158077	77452	0.489964	0.798944	0.731707	1.145	138059	196532	1.42354	1	1.25165	1.25165
267	YOL123W	HRP1	0.631707	158381	84306	0.532299	0.867976	0.656098	1.11334	142258	278127	1.95509	1.3734	1.58231	1.58231
268	YLR259C	HSP60	4.9122	318115	20568	0.0646559	0.105429	4.10732	0.761584	417702	52002	0.124495	0.0874551	0.829516	-1.20552
269	YOR145c	PNO1	0.756098	112709	39176	0.347585	0.566779	1.50732	0.536789	209969	55963	0.26653	0.187231	0.330342	-3.02717
270	YML043C-2	RRN11	1.66829	204667	52731	0.257643	0.420117	2.59512	0.556107	368035	76437	0.207689	0.145897	0.347277	-2.87955
271	YLR383W	RHC18	1.63659	170162	122551	0.720202	1.17437	1.36829	1.39828	121694	138403	1.1373	0.798928	0.680301	-1.46994
272	YBR257W-1	POP4	2.34878	209644	110179	0.525553	0.856976	1.35122	1.54889	135351	72778	0.537698	0.37772	0.440759	-2.26881
273	YOR004W	UTP23	0.860976	202115	87744	0.434129	0.707899	0.643902	1.93243	104591	68740	0.657227	0.461686	0.652192	-1.53329
274	YPR169w	JIP5	0.887805	153889	83076	0.539844	0.880279	1.21951	0.889239	173057	108905	0.629301	0.442069	0.502192	-1.99127
275	YBR257W-2	POP4	0.846341	74439	91365	1.22738	2.00139	0.885366	1.41629	52559	91212	1.73542	1.21909	0.609123	-1.64171
276	YNL263C	YIF1	1.59268	57776	336418	5.8228	8.9601	2.6122	0.332986	173509	250506	1.44376	1.28465	0.143375	-6.97471
277	YOR057W	SGT1	1.21951	89782	161440	1.79813	2.76696	1.12439	0.780571	115021	218319	1.89808	1.6889	0.610382	-1.63832
278	YPR048W	TAH18	1.16341	15911	2429	0.152662	0.234915	1.11951	0.49493	32148	6894	0.214446	0.190813	0.812263	-1.23113
279	YML092C	PRE8	2.1439	78858	170825	2.16624	3.33339	1.49024	0.762812	103378	115495	1.11721	0.994089	0.298221	-3.35321
280	YPL012W	RRP12	2.67073	272300	55725	0.204646	0.314908	0.743902	4.56787	59612	2126	0.035664	0.0317336	0.100771	-9.92347
281	YDL150W	RPC53	1.11707	97308	68642	0.70541	1.08548	0.619512	2.76341	35213	50717	1.44029	1.28157	1.18064	1.18064
282	YDR045C	RPC11	0.829268	59299	73216	1.23469	1.89994	0.614634	1.44886	40928	83698	2.04501	1.81964	0.957735	-1.04413
283	YOR060C	SLD7	2.0122	40103	5217	0.13009	0.200182	2.12195	0.693932	57791	153	0.00264747	0.00235571	0.0117678	-84.9774
284	YLR249W-2	YEF3	2.03902	92864	52686	0.567346	0.873029	1.86585	0.878612	105694	110591	1.04633	0.931021	1.06643	1.06643
285	YMR213W	CEF1	1.4	190024	153	0.000805161	0.00123898	1.22439	0.949659	200097	190	0.000949539	0.000844896	0.681929	-1.46643
286	YNL290W	RFC3	1.84146	144315	104988	0.727492	1.11946	1.29512	1.15327	125135	235882	1.88502	1.67728	1.49829	1.49829
287	YOR063W	RPL3	0.978049	118294	75093	0.6348	0.976827	0.778049	1.43173	82623	195535	2.36659	2.10578	2.15574	2.15574
288	YPR137W	RRP9	3.03415	271856	180762	0.664918	1.02317	2	1.04448	260279	579382	2.226	1.98069	1.93583	1.93583
289	YPL228W	CET1	0.953659	62540	44202	0.70678	1.08759	0.590244	2.95697	21150	83502	3.94809	3.51299	3.23007	3.23007
290	YNL258C	DSL1	2.04146	79989	66729	0.834227	1.28371	1.1439	0.553879	144416	194937	1.34983	1.20107	0.935629	-1.0688
291	YNL312W	RFA2	1.61707	171268	77452	0.452227	0.695885	1.16341	1.64697	103990	196532	1.88991	1.68164	2.41654	2.41654
292	YOR143C	THI80	1.09024	56909	84306	1.48142	2.2796	0.882927	1.3285	42837	278127	6.49268	5.77716	2.53429	2.53429
293	YPR175W	DPB2	0.665854	54360	200	0.00367918	0.0056615	0.856098	0.658064	82606	454	0.00549597	0.00489029	0.86378	-1.1577
294	YDR201W	SPC19	0.726829	41825	39176	0.936665	1.44134	0.685366	0.844898	49503	55963	1.1305	1.00591	0.697902	-1.43287
295	YMR240C	CUS1	0.907317	173267	73439	0.423849	0.652217	0.768293	1.18031	146798	4318	0.0294146	0.0261729	0.0401292	-24.9195
296	YPR033C	HTS1	0.963415	154303	136	0.000881383	0.00135627	0.487805	3.20071	48209	177	0.00367151	0.0032669	2.40874	2.40874
297	YOR149C	SMP3	1.06829	139705	172	0.00123117	0.00189451	0.902439	1.42792	97838	207	0.00211574	0.00188258	0.993701	-1.00634
298	YPL151C	PRP46	2.17317	281143	120	0.000426829	0.000656803	1.66829	1.51399	185697	173	0.000931625	0.000828956	1.26211	1.26211
299	YNL182C	IPI3	0.573171	114487	122551	1.07044	1.64718	0.517073	1.04306	109761	138403	1.26095	1.12199	0.681155	-1.46809
300	YER023W	PRO3	0.446341	80938	110179	1.36128	2.09473	0.619512	1.17535	68863	72778	1.05685	0.940382	0.448928	-2.22753
301	YNL282W	POP3	1.26585	132850	141	0.00106135	0.0016332	2.47317	0.493376	269267	202	0.000750185	0.000667511	0.408714	-2.4467
302	YLL004W	ORC3	0.580488	50945	48759	0.957091	1.43454	0.760976	1.26414	40300	23472	0.582432	0.418535	0.291756	-3.42752
303	YNR026C	SEC12	0.782927	44954	275699	6.13291	9.19234	1.09512	0.834754	53853	149980	2.78499	2.00129	0.217713	-4.5932
304	YGL075C	MPS2	0.87561	142236	363605	2.55635	3.83159	0.646341	2.28911	62136	35149	0.565679	0.406497	0.106091	-9.42589
305	YFL029C	CAK1	0.643902	147603	163255	1.10604	1.65779	0.590244	1.74321	84673	84281	0.99537	0.715273	0.431461	-2.31771
306	YGR175C	ERG1	0.556098	10268	123748	12.0518	18.0639	0.4	3.55417	2889	49933	17.2838	12.4202	0.687568	-1.4544
307	YER171W	RAD3	0.653659	157486	105071	0.667177	1	0.514634	2.70981	58117	99489	1.71187	1.23015	1.23015	1.23015
308	YLL037W	YLL037W	4.79268	197499	329	0.00166583	0.00249684	6.56585	0.518404	380975	765	0.00200801	0.00144295	0.577912	-1.73037
309	YOR218C	YOR218C	0.868293	109881	31318	0.285017	0.427199	0.807317	1.38192	79513	210371	2.64574	1.90123	4.45045	4.45045
310	YGL130W	CEG1	3.64878	467339	40128	0.0858649	0.128699	2.31707	1.55848	299869	219615	0.73237	0.526281	4.08924	4.08924
311	YGR046W	TAM41	0.629268	117370	21541	0.183531	0.275086	0.614634	1.15104	101969	176792	1.73378	1.2459	4.52912	4.52912
312	YNL163C	RIA1	0.736585	131134	17068	0.130157	0.195086	0.412195	1.2904	101623	176187	1.73373	1.24586	6.3862	6.3862
313	YER009W	NTF2	0.65122	94941	38606	0.406631	0.609481	0.641463	1.13341	83766	152187	1.81681	1.30556	2.14209	2.14209
314	YGR065C	VHT1	2.77561	234780	13995	0.059609	0.0893451	2.10244	1.1426	205479	49548	0.241134	0.173279	1.93943	1.93943
315	YLR100W	ERG27	1.01951	127915	184397	1.44156	2.16069	0.843902	1.41701	90271	242642	2.68793	1.93155	0.89395	-1.11863
316	YPL007C	TFC8	5.9561	415816	16662	0.0400706	0.06006	4.15366	1.14808	362185	37563	0.103712	0.0745276	1.24089	1.24089
317	YGL142C	GPI10	3.40976	452171	103705	0.229349	0.343761	2.07805	1.61621	279773	133881	0.478534	0.343875	1.00033	1.00033
318	YLR103C	CDC45	0.531707	114801	70187	0.61138	0.916368	0.597561	1.18288	97052	135739	1.39862	1.00505	1.09677	1.09677
319	YML127W	RSC9	0.812195	173222	133761	0.772194	1.15741	0.578049	2.27837	76029	123655	1.62642	1.16874	1.0098	1.0098
320	YMR112C	MED11	4.1122	220089	46419	0.21091	0.316123	3.59756	0.91461	240637	58941	0.244937	0.176012	0.556783	-1.79603
321	YPR086W	SUA7	0.75122	126680	132071	1.04256	1.56264	0.8	1.26185	100392	139705	1.39159	1	0.639943	-1.56264
322	YGR098C	ESP1	0.660976	103099	103091	0.999922	1.49874	0.609756	1.13051	91197	95773	1.05018	0.754657	0.503529	-1.98598
323	YLR132C	USB1	0.585366	15021	206439	13.7434	20.5993	0.980488	0.43686	34384	237651	6.91167	4.96673	0.241112	-4.14745
324	YLR147C	SMD3	0.609756	112781	143754	1.27463	1.91048	0.741463	0.829827	135909	97411	0.716737	0.515047	0.26959	-3.70934
325	YKL189W	HYM1	0.84878	190056	191119	1.00559	1.04308	0.72439	2.37841	79909	182227	2.28043	1.00816	0.96652	-1.03464
326	YMR211W	DML1	0.77561	132531	175268	1.32247	1.37177	0.685366	1.58265	83740	184948	2.2086	0.976402	0.711783	-1.40492
327	YPR094W	RDS3	1.46098	130765	146188	1.11794	1.15962	1.05854	1.3892	94130	269140	2.85924	1.26404	1.09005	1.09005
328	YGR147C	NAT2	1.56829	98677	93969	0.952289	0.98779	1.0122	1.08349	91073	234357	2.57329	1.13763	1.15169	1.15169
329	YHR072W	ERG7	0.702439	121053	65298	0.539417	0.559526	0.634146	1.37398	88104	204754	2.324	1.02742	1.83624	1.83624
330	YLR086W	SMC4	0.67561	108650	84081	0.77387	0.80272	0.617073	1.32959	81717	201766	2.46908	1.09156	1.35983	1.35983
331	YGR030C	POP6	0.653659	146189	98092	0.670994	0.696009	0.426829	3.70887	39416	130803	3.31853	1.46709	2.10786	2.10786
332	YLR163C	MAS1	0.673171	127168	103278	0.812138	0.842414	0.590244	1.19233	106655	200758	1.88231	0.832154	0.98782	-1.01233
333	YKR068C	BET3	1.61707	107576	127479	1.18501	1.22919	0.77561	2.0477	52535	348900	6.64129	2.93606	2.38861	2.38861
334	YMR218C	TRS130	0.770732	81738	137554	1.68286	1.7456	0.680488	1.12793	72467	191418	2.64145	1.16776	0.668974	-1.49483
335	YPR186C	PZF1	0.839024	161836	109600	0.677229	0.702476	0.836585	1.93443	83661	204843	2.44849	1.08246	1.54092	1.54092
336	YGR255C	COQ6	1.6878	54004	17116	0.316939	0.328755	1.20244	1.46091	36966	22217	0.601012	0.265702	0.808207	-1.23731
337	YGR075C	PRP38	0.658537	118466	53306	0.449969	0.466743	0.587805	1.81168	65390	119444	1.82664	0.807542	1.73016	1.73016
338	YML098W	TAF13	1.2	167938	196006	1.16713	1.21064	0.690244	1.27557	131657	187103	1.42114	0.628274	0.518959	-1.92694
339	YPR190C	RPC82	3.6122	182631	87180	0.477356	0.495152	2.74146	0.737334	247691	73276	0.295836	0.130787	0.264135	-3.78595
340	YHR036W	BRL1	1.25122	215862	333076	1.543	1.60053	1.05122	0.989095	218242	186469	0.854414	0.377729	0.236003	-4.23724
341	YGR099W	TEL2	0.931707	22099	160694	7.27155	7.54263	0.931707	0.716639	30837	202799	6.57648	2.90741	0.385463	-2.59428
342	YMR076C	PDS5	0.57561	131963	141020	1.06863	1.10847	0.441463	2.64307	49928	51732	1.03613	0.458065	0.41324	-2.4199
343	YNL161W	CBK1	0.760976	160384	118961	0.741726	0.769377	0.609756	2.6856	59720	133983	2.24352	0.991841	1.28915	1.28915
344	YFL035C-A	MOB2	0.478049	10040	172869	17.218	17.8599	0.446341	1.37252	7315	148961	20.3638	9.00265	0.50407	-1.98385
345	YLR419w	YLR419W	0.743902	195194	113583	0.581898	0.603591	0.785366	2.12868	91697	115730	1.26209	0.55796	0.924401	-1.08178
346	YGR172C	YIP1	0.919512	192028	187387	0.975832	1.01221	1.46585	0.984976	194957	158357	0.812266	0.359096	0.354764	-2.81877
347	YGL098W-1	USE1	5.39756	224222	6296	0.0280793	0.0860051	4.23171	0.395693	566656	32205	0.0568334	0.0385274	0.447966	-2.23231
348	YNL126W-1	SPC98	0.631707	140212	45777	0.326484	1	0.595122	1.17686	119141	175750	1.47514	1	1	1
349	YFL035C	MOB2	0.904878	137951	79641	0.577314	1.76827	1.30732	0.984085	140182	278735	1.98838	1.34792	0.762282	-1.31185
350	YHR068W	DYS1	0.682927	128087	54467	0.425234	0.428668	0.607317	1.65291	77492	44105	0.569156	1.05903	2.47052	2.47052
351	YGL098W-2	USE1	0.64878	80439	125384	1.55875	1.57133	0.646341	0.913032	88101	44553	0.505704	0.940967	0.598834	-1.66991
352	YDR396W	YDR396W	0.631707	72960	97261	1.33307	1.19918	0.641463	0.73407	99391	184676	1.85808	1.22817	1.02417	1.02417
353	YGL093W	SPC105	0.653659	78694	144377	1.83466	1.65039	0.619512	0.828838	94945	224953	2.3693	1.56608	0.948915	-1.05383
354	YLR274W	MCM5	2.20488	172953	310665	1.79624	1.61582	1.46829	3.11262	55565	370495	6.66778	4.40732	2.7276	2.7276
355	YEL019C	MMS21	4.72683	152374	9474	0.062176	0.0559309	3.8122	0.894655	170316	56360	0.330914	0.21873	3.91072	3.91072
356	YCL017C	NFS1	0.634146	59930	112114	1.87075	1.68285	0.539024	1.00513	59624	152865	2.56382	1.69465	1.00701	1.00701
357	YHR005C	GPA1	0.746341	113058	143778	1.27172	1.14399	0.687805	1.62158	69721	175638	2.51915	1.66513	1.45555	1.45555
358	YHR069C	RRP4	1.0878	51867	203559	3.92463	3.53044	0.429268	4.7109	11010	116672	10.5969	7.00443	1.98401	1.98401
359	YLR305C	STT4	0.697561	108219	102566	0.947763	0.852569	0.487805	0.897778	120541	123536	1.02485	0.677411	0.794553	-1.25857
360	YDR413C	YDR413C	0.719512	98667	108077	1.09537	0.985351	0.717073	0.857825	115020	179246	1.55839	1.03008	1.04539	1.04539
361	YGR119C	NUP57	1.13415	55698	143617	2.57849	2.31951	0.821951	1.24176	44854	460841	10.2742	6.79115	2.92784	2.92784
362	YMR094W	CTF13	2.32683	154423	87453	0.566321	0.509439	2.22683	0.626997	246290	153231	0.622157	0.411238	0.807237	-1.23879
363	YDR113C	PDS1	3.64878	198279	59289	0.299018	0.268984	2.83171	0.666171	297640	112184	0.376912	0.249134	0.926203	-1.07968
364	YDR145W	TAF12	0.62439	71550	79475	1.11076	0.999195	0.834146	0.34425	207843	205770	0.990026	0.654396	0.654922	-1.5269
365	YIL026C	IRR1	0.726829	140807	136659	0.970541	0.873059	0.568293	1.02527	137336	175833	1.28031	0.846271	0.969318	-1.03165
366	YOR370C	MRS6	5.24634	28287	4178	0.1477	0.132865	2.49024	0.956353	29578	16803	0.568091	0.375502	2.82618	2.82618
367	YKR002W	PAP1	0.478049	56500	104497	1.8495	1.66374	0.492683	0.577503	97835	255667	2.61325	1.72733	1.03822	1.03822
368	YBR211C	AME1	4.11463	145081	51230	0.353113	0.317646	2.71951	0.44266	327748	155229	0.473623	0.313059	0.98556	-1.01465
369	YDR416W	SYF1	0.75122	75104	96704	1.2876	1.15827	1.13171	0.732458	102537	285185	2.78129	1.8384	1.58719	1.58719
370	YMR220W	ERG8	0.707317	99298	102575	1.033	0.929246	0.712195	0.82599	120217	203601	1.69361	1.11946	1.20469	1.20469
371	YHR099W	TRA1	0.809756	94424	223051	2.36223	2.12496	0.643902	0.677404	139391	204540	1.46738	0.969923	0.456442	-2.19086
372	YDR353W	TRR1	0.65122	82917	100602	1.21329	1.09142	0.780488	0.754065	109960	108080	0.982903	0.649687	0.595267	-1.67992
373	YER022W	SRB4	1.86341	66240	59203	0.893765	0.803994	0.746341	0.638532	103738	110499	1.06517	0.704067	0.875712	-1.14193
374	YDR037W	KRS1	3.37805	173999	33024	0.189794	0.170731	0.595122	3.8115	45651	55336	1.21215	0.801219	4.69287	4.69287
375	YLR045C	STU2	0.704878	122079	110184	0.902563	0.811909	0.741463	0.941183	129708	223807	1.72547	1.14051	1.40473	1.40473
376	YDR013W	PSF1	2.74146	242445	84374	0.348013	0.313058	2.74634	0.872537	277862	172879	0.622176	0.411251	1.31366	1.31366
377	YDR437W	GPI19	1.75122	173118	109042	0.629871	0.566606	1.53902	0.863018	200596	233650	1.16478	0.769905	1.3588	1.3588
378	YIR010W	DSN1	0.904878	115878	158485	1.36769	1.23032	0.902439	1.05307	110038	201175	1.82823	1.20844	0.982219	-1.0181
379	YDR361C	BCP1	0.602439	72391	116377	1.60762	1.44615	0.512195	0.682464	106073	183094	1.72611	1.14094	0.788952	-1.2675
380	YKL014C	URB1	0.709756	135066	204763	1.51602	1.36375	0.570732	0.936404	144239	154432	1.07067	0.707698	0.518935	-1.92702
381	YDR397C	NCB2	0.87561	75792	190926	2.51908	2.26606	0.819512	1.3688	55371	271358	4.90072	3.23932	1.4295	1.4295
382	YHR164C	DNA2	0.690244	138582	176638	1.27461	1.14659	0.419512	2.37335	58391	165080	2.82715	1.86871	1.6298	1.6298
383	YDR211W	STN1	0.578049	78460	74452	0.948917	0.853606	0.465854	1.40917	55678	63828	1.14638	0.757742	0.887695	-1.12651
384	YDR341C	RRS1	1.24634	232634	231871	0.99672	0.896608	1	0.899336	258673	198624	0.767857	0.507545	0.566072	-1.76656
385	YPL124W	SPC29	1.59024	213753	237811	1.11255	1.0008	1.01463	2.29164	93275	345539	3.70452	2.44864	2.44667	2.44667
386	YDR182W	CDC1	0.702439	100639	143026	1.42118	1.31501	0.658537	1.01082	99562	152402	1.53072	0.608877	0.46302	-2.15973
387	YER012W	PRE1	0.709756	100254	106305	1.06036	0.981146	0.468293	1.91602	52324	10018	0.191461	0.0761575	0.077621	-12.8831
388	YKL095W	YJU2	0.870732	78304	199703	2.55036	2.35984	0.785366	0.937099	83560	270489	3.23706	1.28761	0.545634	-1.83273
389	YDR434W	GPI17	0.721951	87356	99388	1.13774	1.05274	0.626829	1.24149	70364	153841	2.18636	0.86967	0.826098	-1.21051
390	YLR078C	BOS1	2.41707	37904	57254	1.5105	1.39766	1.33902	0.529289	71613	119969	1.67524	0.666362	0.476769	-2.09745
391	YIL048W	NEO1	0.67561	79888	111636	1.39741	1.29302	0.639024	1.9075	41881	193167	4.61228	1.83463	1.41888	1.41888
392	YDR454C	GUK1	0.741463	90845	70944	0.780935	0.722597	0.436585	2.87166	31635	31695	1.0019	0.398525	0.551518	-1.81318
393	YDR288W	NSE3	0.687805	95164	104786	1.10111	1.01885	0.831707	1.06841	89071	318958	3.58094	1.42439	1.39803	1.39803
394	YER048C	CAJ1	0.817073	137950	134640	0.976006	0.903096	0.929268	0.969874	142235	254615	1.7901	0.71205	0.788454	-1.2683
395	YKR071C	DRE2	0.660976	108301	78612	0.725866	0.671642	0.663415	0.945959	114488	139936	1.22228	0.486186	0.723876	-1.38145
396	YHR166C	CDC23	0.714634	137175	73292	0.534296	0.494383	0.607317	3.37114	40691	155983	3.83335	1.5248	3.08424	3.08424
397	YML023C	NSE5	0.582927	14171	128405	9.06111	8.38423	0.482927	0.803072	17646	154828	8.77411	3.49008	0.416268	-2.4023
398	YIL115C	NUP159	1.63171	240982	119114	0.494286	0.457362	1.20976	1.26208	190940	112519	0.58929	0.234402	0.51251	-1.95118
399	YEL058W	PCM1	2.0878	204814	67451	0.329328	0.304727	0.997561	1.548	132309	136073	1.02845	0.409087	1.34247	1.34247
400	YFR003C	YPI1	0.441463	79713	67704	0.849347	0.785899	0.541463	0.969497	82221	199944	2.43179	0.967294	1.23081	1.23081
401	YLR088W	GAA1	0.431707	8002	79672	9.95651	9.21274	0.42439	0.416251	19224	96983	5.04489	2.00671	0.217819	-4.59097
402	YJR072C	NPA3	0.82439	50173	384936	7.67217	7.09905	0.509756	1.12804	44478	920531	20.6963	8.23239	1.15965	1.15965
403	YMR013C	SEC59	0.65122	82779	134732	1.62761	1.50602	0.580488	0.823598	100509	258370	2.57062	1.02252	0.67895	-1.47286
404	YKL196C	YKT6	0.702439	98771	132813	1.34466	1.24421	0.619512	1.64375	60089	181899	3.02716	1.20412	0.967777	-1.0333
405	YHR083W	SAM35	0.631707	101900	114175	1.12046	1.03676	0.509756	1.16234	87668	215436	2.45741	0.977485	0.942826	-1.06064
406	YOR074C	CDC21	0.795122	165508	200775	1.21308	1.12246	0.756098	1.32307	125094	340467	2.72169	1.08261	0.964493	-1.03681
407	YHR186C	KOG1	0.753659	144633	153101	1.05855	0.979472	0.704878	1.22535	118034	242210	2.05204	0.81624	0.833346	-1.19998
408	YLR127C	APC2	1.12195	37164	67634	1.81988	1.68393	1.06341	0.939125	39573	228507	5.77432	2.29685	1.36398	1.36398
409	YDR367W	KEI1	0.780488	132542	86325	0.651303	0.602649	0.643902	4.20341	31532	94504	2.99708	1.19215	1.97818	1.97818
410	YBR011C	IPP1	1.07317	239859	132242	0.551332	0.510146	0.712195	2.98136	80453	27008	0.335699	0.133531	0.261751	-3.82043
411	YPL252C	YAH1	0.54878	113233	69929	0.617567	0.571434	0.687805	1.34393	84255	206993	2.45674	0.977221	1.71012	1.71012
412	YJL069C	UTP18	1.26341	152417	66320	0.435122	0.402617	0.639024	2.29154	66513	216970	3.26207	1.29756	3.2228	3.2228
413	YHR107C	CDC12	1.32439	203047	144287	0.710609	0.657525	0.556098	3.71289	54687	236924	4.33236	1.72329	2.62087	2.62087
414	YDR292C	SRP101	3.73415	115293	19169	0.166263	0.260702	2.97561	0.540427	213337	74803	0.350633	0.197908	0.759135	-1.31729
415	YGL145W	TIP20	0.573171	83428	76167	0.912967	1.43154	0.768293	0.94825	87981	98306	1.11735	0.63067	0.440554	-2.26987
416	YIL004C	BET1	0.807317	165127	105310	0.637752	1	0.556098	4.10713	40205	71231	1.7717	1	1	1
417	YKL172W	EBP2	1.78293	176966	41477	0.234378	0.367507	0.5	1.37516	128688	202721	1.57529	0.889143	2.41939	2.41939
418	YNL181W	YNL181W	2.77317	218329	33197	0.15205	0.238416	3.41463	0.630085	346507	93897	0.270982	0.15295	0.641527	-1.55878
419	YFR031C-1	SMC2	5.73659	348549	1122	0.00321906	0.00504751	5.25854	1.64145	212342	3849	0.0181264	0.0102311	2.02696	2.02696
420	YDR023W	SES1	1.28293	24589	258842	10.5267	16.506	0.426829	1.18074	20825	163895	7.87011	4.44213	0.269122	-3.71579
421	YER082C	UTP7	3.14146	178897	87108	0.486917	0.76349	0.558537	2.60695	68623	167535	2.44138	1.37799	1.80486	1.80486
422	YDL141W	BPL1	1.37561	56271	124313	2.20918	3.46402	0.895122	0.728408	77252	275898	3.5714	2.01581	0.581928	-1.71842
423	YOL094C	RFC4	1.82439	119742	49474	0.413172	0.647857	1.09512	1.03186	116045	131152	1.13018	0.63791	0.984647	-1.01559
424	YPL217C	BMS1	1.19756	76997	114483	1.48685	2.33139	0.907317	1.04259	73852	250097	3.38646	1.91142	0.819864	-1.21972
425	YGR116W	SPT6	2.60488	73676	121132	1.64412	2.57799	1.24878	1.1575	63651	333790	5.24407	2.95991	1.14815	1.14815
426	YNL026W	SAM50	1.72195	43599	82144	1.88408	2.95425	1.00732	0.891012	48932	174701	3.57028	2.01518	0.682128	-1.466
427	YPL028w	ERG10	3.3561	179730	153097	0.851817	1.33566	1.71707	1.43561	125194	576801	4.60726	2.60048	1.94697	1.94697
428	YPR133C	IWS1	4.54146	259630	31426	0.121041	0.189794	2.91951	1.12068	231672	135082	0.583074	0.329105	1.73401	1.73401
429	YIL144W	TID3	0.609756	114295	123807	1.08322	1.6985	0.573171	0.812043	140750	336736	2.39244	1.35037	0.795034	-1.25781
430	YGL092W	NUP145	3.12195	335345	22811	0.0680225	0.10666	3.07805	1.47876	226774	111583	0.492045	0.277726	2.60384	2.60384
431	YFL008w	SMC1	0.714634	55016	185209	3.36646	4.41097	0.682927	0.540602	101768	105813	1.03975	1	0.226707	-4.41097
432	YPR162C	ORC4	0.592683	63399	97209	1.53329	2.00902	0.809756	0.668568	94828	52341	0.551957	0.530857	0.264236	-3.78449
433	YMR033W	ARP9	0.641463	105689	33335	0.315407	0.413268	0.431707	2.23974	47188	30982	0.656565	0.631466	1.52798	1.52798
434	YKL193C	SDS22	0.626829	91041	65811	0.722872	0.947159	0.492683	1.25441	72577	65338	0.900258	0.865843	0.914148	-1.09392
435	YLR430W	SEN1	4.31707	110943	1739	0.0156747	0.0205381	1.3122	1.0674	103938	10993	0.105765	0.101722	4.95283	4.95283
436	YOL097C	WRS1	1.55366	58715	206927	3.52426	4.61774	0.682927	1.73605	33821	85300	2.5221	2.42569	0.525298	-1.90368
437	YLR276C	DBP9	2.97317	83112	68874	0.828689	1.08581	0.526829	1.31738	63089	118203	1.87359	1.80197	1.65956	1.65956
438	YJL074C	SMC3	0.709756	22853	236711	10.358	13.5718	0.895122	0.724388	31548	528591	16.7551	16.1146	1.18736	1.18736
439	YGL091C	NBP35	0.673171	77919	130558	1.67556	2.19544	0.773171	0.623911	124888	198039	1.58573	1.52511	0.694674	-1.43952
440	YGL116W	CDC20	4.56585	118515	7397	0.062414	0.0817793	0.846341	1.35463	87489	20523	0.234578	0.225611	2.75877	2.75877
441	YNL317W	PFS2	5.31951	196238	8136	0.0414599	0.0543237	1.5878	1.02423	191596	42543	0.222045	0.213557	3.9312	3.9312
442	YJL050W	MTR4	3.94634	212932	41446	0.194644	0.255037	0.539024	4.06173	52424	94488	1.80238	1.73348	6.79698	6.79698
443	YFR031C-2	SMC2	0.885366	150700	148203	0.983431	1.28856	0.968293	1.44545	104258	408832	3.92135	3.77144	2.92687	2.92687
444	YOR249C	APC5	1.56098	171767	154795	0.901192	1.18081	1.0878	1.42481	120554	108158	0.897175	0.862878	0.730753	-1.36845
445	YOR272W	YTM1	1.73171	155646	11056	0.071033	0.0930725	0.582927	4.02394	38680	35094	0.907291	0.872607	9.37556	9.37556
446	YDR087C	RRP1	0.526829	18446	14078	0.763201	1	0.958537	0.164935	111838	323638	2.89381	2.78319	2.78319	2.78319
447	YKL045W	PRI2	0.582927	73506	44694	0.608032	0.796687	0.463415	0.926457	79341	130224	1.64132	1.57858	1.98143	1.98143
448	YGL172W	NUP49	0.707317	152264	152305	1.00027	1.31062	0.47561	2.9476	51657	79231	1.53379	1.47516	1.12554	1.12554
449	YNL207W	RIO2	6.27561	543380	2536	0.00466708	0.00611515	2.40244	2.31702	234517	18063	0.0770221	0.0740777	12.1138	12.1138
450	YPL083C	SEN54	2.65366	62572	53495	0.854935	1.15698	2.29024	0.240228	260469	167388	0.642641	0.535439	0.462792	-2.1608
451	YDR160W	SSY1	4.29756	69068	20533	0.297287	0.402315	0.595122	1.71185	40347	22765	0.56423	0.470109	1.16851	1.16851
452	YOR148C	SPP2	0.431707	1909	4913	2.5736	3.48283	0.497561	0.168833	11307	9031	0.798709	0.665473	0.191073	-5.23361
453	YNL039W	TFC5	1.65366	192754	233574	1.21177	1.63988	0.843902	3.36723	57244	313577	5.4779	4.56411	2.7832	2.7832
454	YPL266W-1	DIM1	0.526829	112931	212428	1.88104	2.5456	0.534146	1.65741	68137	177792	2.60933	2.17406	0.854046	-1.1709
455	YDR472W	TRS31	0.643902	74813	75251	1.00585	1.36121	0.687805	0.908796	82321	133918	1.62678	1.35541	0.995735	-1.00428
456	YGR190C	YGR190C	0.529268	61680	99288	1.60973	2.17843	0.412195	0.877295	70307	86591	1.23161	1.02616	0.471056	-2.12289
457	YML093W	UTP14	0.921951	45898	8907	0.194061	0.262621	0.843902	0.900897	50947	19098	0.37486	0.312328	1.18928	1.18928
458	YFR028c	CDC14	0.673171	66545	558844	8.39799	11.3649	0.914634	0.472873	140725	323510	2.29888	1.9154	0.168536	-5.93346
459	YLR141W	RRN5	2.97073	134632	98548	0.731981	0.990582	1.30244	1.50526	89441	157250	1.75814	1.46486	1.47879	1.47879
460	YJL125C	GCD14	1.90976	119256	132376	1.11002	1.50217	1.42439	0.859193	138800	185968	1.33983	1.11633	0.74314	-1.34564
461	YGR191W	HIP1	4.72927	189227	10446	0.0552035	0.0747064	4.34634	0.697953	271117	15789	0.0582368	0.0485221	0.649504	-1.53964
462	YMR281W	GPI12	1.01707	65376	276533	4.22989	5.72426	0.709756	1.30444	50118	158581	3.16415	2.63633	0.460553	-2.1713
463	YNL007C	SIS1	0.897561	50019	85321	1.70577	2.30841	0.82439	1.086	46058	140555	3.0517	2.54263	1.10147	1.10147
464	YPL266W-2	DIM1	1.07561	116679	57081	0.489214	0.662049	0.436585	2.38082	49008	58820	1.20021	1	1.51046	1.51046
465	YHR102W	KIC1	2.68537	164287	56000	0.340867	0.461292	2.05854	1.14148	143925	55863	0.38814	0.323393	0.701058	-1.42642
466	YOR353C	SOG2	1.80488	108879	80455	0.73894	1	1.33415	2.23962	48615	90582	1.86325	1.55244	1.55244	1.55244
467	YGR083C	GCD2	4.13902	239670	8458	0.0352902	0.0477579	1.72439	1.00315	238918	47197	0.197545	0.164592	3.44637	3.44637
468	YOR257W	CDC31	1.67317	118621	29883	0.25192	0.340921	0.75122	1.81856	65228	64226	0.984638	0.820387	2.40638	2.40638
469	YFR050C	PRE4	0.619512	92534	41685	0.450483	0.609635	0.456098	1.65163	56026	57364	1.02388	0.853084	1.39934	1.39934
470	YER013W	PRP22	5.33171	477964	1984	0.00415094	0.00561743	4.56098	0.92673	515753	2963	0.005745	0.00478665	0.852107	-1.17356
471	YJR057W	CDC8	0.702439	60713	87499	1.44119	2.27972	0.582927	1.01998	59524	156328	2.6263	1.77355	0.777971	-1.28539
472	YKL089W	MIF2	2.49268	42021	66908	1.59225	2.51867	2.42927	0.477978	87914	87550	0.99586	0.672508	0.26701	-3.74518
473	YPL016W	SWI1	5.13659	85123	6227	0.073153	0.115715	2.53902	0.856989	99328	3962	0.039888	0.0269366	0.232783	-4.29585
474	YKL012W	PRP40	0.626829	103764	61804	0.595621	0.942169	0.641463	1.05985	97904	70289	0.717938	0.484827	0.514585	-1.94331
475	YLR129W	DIP2	2.16341	137092	141784	1.03423	1.63597	0.607317	2.49145	55025	196464	3.57045	2.41114	1.47383	1.47383
476	YJR046W	TAH11	1.06098	162612	78312	0.481588	0.761789	0.714634	2.91174	55847	53274	0.953928	0.644192	0.845629	-1.18255
477	YLL036C	PRP19	4.50976	73067	25195	0.344821	0.545447	1.17805	0.994366	73481	90289	1.22874	0.829773	1.52127	1.52127
478	YKL153W	YKL153W	2.07073	83664	23039	0.275375	0.435596	2.65854	0.345304	242291	110218	0.454899	0.307195	0.70523	-1.41798
479	YGR277C	CAB4	0.768293	61465	60814	0.989409	1.56507	0.841463	0.763294	80526	200433	2.48905	1.68086	1.07398	1.07398
480	YKR063C	LAS1	0.568293	20280	33102	1.63225	2.58194	1.0122	0.424445	47780	309612	6.47995	4.37594	1.69483	1.69483
481	YGR047C	TFC4	2.33659	18789	18933	1.00766	1.59395	1.16585	0.425312	44177	50836	1.15073	0.777096	0.487528	-2.05116
482	YKL024C	URA6	2.45122	95459	52073	0.545501	0.862889	0.55122	2.72436	35039	94286	2.69089	1.81717	2.10591	2.10591
483	YHR170W	NMD3	4.09756	99594	13068	0.131213	0.207556	0.768293	1.39026	71637	128946	1.79999	1.21554	5.85646	5.85646
484	YGR013W	SNU71	0.709756	85072	56891	0.668739	1.05783	0.734146	0.726769	117055	165582	1.41457	0.955262	0.903039	-1.10737
485	YNL048W	ALG11	0.653659	65531	75262	1.14849	1.81672	0.412195	3.91136	16754	26154	1.56106	1.05419	0.580271	-1.72333
486	YLR397C	AFG2	3.32683	113402	31325	0.27623	0.436948	0.634146	1.98509	57127	88379	1.54706	1.04474	2.39099	2.39099
487	YMR260C	TIF11	3.85366	169263	33699	0.199093	0.31493	0.74878	2.66007	63631	124014	1.94896	1.31614	4.17914	4.17914
488	YNL113W	RPC19	0.534146	65877	82688	1.25519	1.98549	0.409756	3.44689	19112	5463	0.285841	0.19303	0.0972203	-10.2859

## Sheet: Strains analyzed P1, 48 hr
Table S4. Reporter gene-based primary screen data for dox-repressible essential yeast genes included in final data analysis.
	ORF	Gene	OD600untreated	Flucuntreated	Rlucuntreated	Ratio of Rlucuntreated to Flucuntreated	Ratio of Rlucuntreated to Flucuntreated normalized to plate medianuntreated	OD600dox-treated	Flucuntreated/Flucdox-treated	Flucdox-treated	Rlucdox-treated	Ratio of Rlucdox-treated to Flucdox-treated	Ratio of Rlucdox-treated to Flucdox-treated normalized to plate mediandox-treated	Ratio of dox-treated to untreatd plate median normalized ratios	Fold change P1, 48 hr
1	YGR245C	SDA1	2.73171	17443	246562	14.1353	16.2026	1.47073	0.0535295	325858	356158	1.09299	0.730996	0.0451159	-22.1651
2	YOR294W	RRS1	2.91463	94117	116066	1.23321	1.41357	1.3439	0.370944	253723	563757	2.22194	1.48605	1.05127	1.05127
3	YAL043C	PTA1	1.81463	62295	326813	5.24622	6.01349	0.419512	2.93817	21202	59248	2.79445	1.86895	0.310793	-3.21758
4	YBR135W-1	CKS1	5.49024	234230	248799	1.0622	1.21755	2.12927	1.82832	128112	2102232	16.4093	10.9747	9.01374	9.01374
5	YOR077w	RTS2	2.61463	350350	823110	2.34939	2.693	2.24146	1.25837	278416	409895	1.47224	0.984643	0.365631	-2.735
6	YOR204W	DED1	5.46098	226733	3220	0.0142017	0.0162788	0.656098	4.61693	49109	208605	4.2478	2.84095	174.519	174.519
7	YLR106C	MDN1	0.334146	13764	44028	3.19878	3.66661	0.341463	0.489195	28136	42715	1.51816	1.01536	0.27692	-3.61115
8	YBR029C	CDS1	4.28293	123399	138970	1.12618	1.29089	0.929268	1.76574	69885	218438	3.12568	2.09047	1.6194	1.6194
9	YGR103w	NOP7	6.33415	194387	3297	0.016961	0.0194416	2.88537	0.951856	204219	274903	1.34612	0.900293	46.3076	46.3076
10	YHR122W	CIA2	5.01707	181040	123581	0.682617	0.782451	2.45854	1.10601	163687	170782	1.04334	0.697796	0.891807	-1.12132
11	YGR198w	YPP1	4.08049	189342	106621	0.563113	0.64547	1.7122	0.675428	280329	76520	0.272965	0.182561	0.282834	-3.53564
12	YLR359W	ADE13	5.23902	300064	8638	0.0287872	0.0329974	1.65366	1.26618	236984	532233	2.24586	1.50205	45.5202	45.5202
13	YLR310C-1	CDC25	5.30976	611757	672	0.00109848	0.00125913	3.84146	3.5153	174027	178459	1.02547	0.685839	544.693	544.693
14	YDL064W	UBC9	4.50244	246871	67034	0.271535	0.311247	3.45366	0.459303	537490	241890	0.450036	0.300987	0.967036	-1.03409
15	YLR007W	NSE1	2.0878	189976	285426	1.50243	1.72217	2.30976	0.907066	209440	457852	2.18608	1.46206	0.848967	-1.1779
16	YBR190W	YBR190W	5.08049	67756	10203	0.150584	0.172608	5.27317	0.299808	225998	210849	0.932968	0.623975	3.61499	3.61499
17	YMR186w	HSC82	5.03659	324922	53871	0.165797	0.653454	4.44146	0.844607	384702	64311	0.167171	0.197045	0.301544	-3.31627
18	YKL018W	SWD2	5.1878	429497	8250	0.0192085	0.0757065	2.37561	4.32159	99384	491257	4.94302	5.82636	76.9598	76.9598
19	YDL132W-1	CDC53	6.46341	988010	31163	0.0315412	0.124313	2.36585	2.73629	361077	320789	0.888423	1.04719	8.42379	8.42379
20	YDL132W-2	CDC53	7.30244	857670	80964	0.0943999	0.372058	1.6561	3.90318	219736	346155	1.57532	1.85684	4.99072	4.99072
21	YKL125W	RRN3	4.36585	281086	33086	0.117708	0.463921	4.57561	0.699982	401562	11993	0.0298659	0.035203	0.0758815	-13.1784
22	YDR141C	DOP1	4.69512	256129	10650	0.0415806	0.163882	4.8561	0.570535	448928	10117	0.0225359	0.0265632	0.162088	-6.1695
23	YKL033W	TTI1	3.40732	88025	179272	2.0366	8.02686	1.96341	0.592298	148616	232627	1.56529	1.84501	0.229855	-4.35057
24	YML046W	PRP39	3.60732	365656	507890	1.38898	5.4744	2.97805	1.12533	324932	160610	0.494288	0.582619	0.106426	-9.39618
25	YNL124W	NAF1	5.50732	460572	15074	0.0327289	0.128994	2.8878	3.10258	148448	584887	3.94001	4.64411	36.0025	36.0025
26	YBR192W	RIM2	2.60732	144905	215497	1.48716	5.86134	2.20244	0.716422	202262	205560	1.01631	1.19792	0.204377	-4.89292
27	YCR042C	TAF2	4.89024	444743	282434	0.63505	2.50292	3.49268	1.96216	226660	440535	1.94359	2.29092	0.9153	-1.09254
28	YBR135W-2	CKS1	5.55854	881597	18297	0.0207544	0.0817992	4.4122	2.12307	415246	324099	0.780499	0.919977	11.2468	11.2468
29	YGR095C	RRP46	3.72439	261029	110109	0.421827	1.66254	2.09512	0.512603	509223	638601	1.25407	1.47818	0.889105	-1.12473
30	YGL047W	ALG13	4.69512	648950	221714	0.34165	1.34655	4.02439	0.705829	919415	286732	0.311864	0.367595	0.272991	-3.66312
31	YDL087C	LUC7	5.83171	890440	306984	0.344755	1.35878	5.17561	1.07827	825801	187436	0.226975	0.267536	0.196894	-5.07888
32	YLR310C-2	CDC25	2.43902	453848	429399	0.94613	3.72898	4.3878	0.652637	695406	659466	0.948318	1.11779	0.299757	-3.33604
33	YHR023W	MYO1	4.86098	365407	4234	0.0115871	0.0456681	2.98293	0.763562	478556	60255	0.12591	0.148411	3.24977	3.24977
34	YDR489W	SLD5	2.80488	31147	236982	7.6085	29.9874	2.26829	0.588568	52920	225591	4.26287	5.02466	0.167559	-5.96804
35	YDL164c	CDC9	4.75854	481011	27021	0.0561754	0.221404	4.83902	0.559162	860236	72843	0.0846779	0.0998102	0.450806	-2.21825
36	YER093C	TSC11	2.57805	278581	227760	0.817572	3.22229	1.92927	1.31272	212216	171546	0.808356	0.952812	0.295694	-3.38188
37	YKL112W	ABF1	3.77805	2106	11133	5.28632	62.0498	3.64146	0.303065	6949	28985	4.1711	4.00706	0.0645781	-15.4851
38	YBR236C-1	ABD1	3.84146	544720	511647	0.939284	11.0251	2.92439	1.87903	289894	1161662	4.0072	3.8496	0.349166	-2.86397
39	YNR038w	DBP6	2.67317	490244	887110	1.80953	21.2399	2.18537	1.04169	470623	395648	0.84069	0.807627	0.0380241	-26.2991
40	YAL033W	POP5	2.07317	194107	662555	3.41335	40.0652	1.88049	1.49811	129568	314458	2.42697	2.33152	0.0581932	-17.1841
41	YOL133W	HRT1	3.71951	458325	472766	1.03151	12.1076	3.22683	1.1845	386937	678953	1.75469	1.68568	0.139224	-7.18266
42	YDL008W	APC11	6.2878	482268	3696	0.00766379	0.089956	5.47317	0.921284	523474	9259	0.0176876	0.016992	0.188892	-5.29403
43	YHR072W-A	NOP10	3.90244	717294	131807	0.183756	2.15689	4.31951	1.44501	496395	1514742	3.05149	2.93148	1.35912	1.35912
44	YDR324c	UTP4	5.42439	568276	4074	0.00716905	0.0841489	3.44878	0.805608	705400	734278	1.04094	1	11.8837	11.8837
45	YMR128W	ECM16	5.92195	439160	1052	0.00239548	0.0281177	3.83415	1.01761	431560	148918	0.345069	0.331498	11.7897	11.7897
46	YBL018C	POP8	5.62683	431602	3254	0.00753935	0.0884954	5.42683	1.54345	279635	72129	0.25794	0.247795	2.80009	2.80009
47	YDL102W	CDC2	4.39268	600132	194746	0.324505	3.80898	2.7561	2.31128	259654	480621	1.85101	1.77821	0.466847	-2.14203
48	YBR140C	IRA1	5.83902	437960	995	0.0022719	0.0266671	5.19024	0.505664	866108	19132	0.0220896	0.0212209	0.795771	-1.25664
49	YER168C	CCA1	5.66585	333685	68508	0.205307	2.40986	4.54634	0.632458	527600	171721	0.325476	0.312675	0.129748	-7.70722
50	YBR243C	ALG7	6.6439	363585	2960	0.00814115	0.0955592	4.74146	1.20817	300939	12517	0.0415931	0.0399574	0.418142	-2.39153
51	YDR449c	UTP6	5.4878	419016	35698	0.0851948	1	2.8561	2.0254	206881	1065759	5.15156	4.94895	4.94895	4.94895
52	YDL207W	GLE1	5.75854	549759	61511	0.111887	1.31331	2.44878	2.32325	236634	750625	3.17209	3.04734	2.32035	2.32035
53	YNL006W	LST8	5.61707	206808	1548	0.0074852	0.0878598	5	0.739929	279497	4893	0.0175064	0.0168179	0.191418	-5.22417
54	YLR195C	NMT1	1.6439	273186	273319	1.00049	11.7435	2.11707	1.15488	236550	838349	3.54407	3.40468	0.28992	-3.44922
55	YBR086C	IST2	5.19512	386258	1054	0.00272875	0.0320295	4.72683	0.814083	474470	3640	0.00767172	0.00737	0.230101	-4.34593
56	YKL022C	CDC16	4.87073	499581	26692	0.0534288	0.627136	4.74878	1.72672	289323	74122	0.256191	0.246116	0.392444	-2.54814
57	YGL073W	HSF1	4.86341	652929	6255	0.00957991	0.112447	2.46829	1.28687	507377	152292	0.300156	0.288351	2.56433	2.56433
58	YOR340C	RPA43	5.47317	428283	2982	0.00696269	0.0817266	2.16829	2.02289	211718	300712	1.42034	1.36448	16.6957	16.6957
59	YAL034W-A	MTW1	1.5878	471486	266237	0.564676	6.62806	1.28293	1.67025	282284	552631	1.95771	1.88072	0.283751	-3.52422
60	YGL018C	JAC1	8.21951	488318	84788	0.173633	1.68876	6.31463	0.615523	793338	39201	0.0494127	0.115265	0.0682545	-14.6511
61	YHR169W	DBP8	5.88049	438505	27777	0.0633448	0.616092	6.0878	0.60404	725954	59589	0.0820837	0.191477	0.310792	-3.21759
62	YKL009W	MRT4	5.39268	434999	97457	0.22404	2.17901	3.56829	2.43765	178450	858496	4.81085	11.2223	5.15016	5.15016
63	YKL059C	MPE1	5.1439	407122	37522	0.092164	0.896389	1.13415	4.77025	85346	407648	4.77642	11.1419	12.4298	12.4298
64	YER112W	LSM4	5.88293	561016	56170	0.100122	0.973787	4.63415	0.783341	716184	131492	0.183601	0.428286	0.439814	-2.27369
65	YDL153C	SAS10	5.89512	615039	103098	0.167628	1.63036	4.23659	2.75523	223226	865445	3.87699	9.04385	5.54716	5.54716
66	YHR040W	BCD1	5.73415	373563	45510	0.121827	1.18489	4.87561	1.79653	207936	1311674	6.30807	14.7148	12.4187	12.4187
67	YDR235W	PRP42	6.40488	771913	74535	0.0965588	0.939133	5.95122	0.932894	827439	114913	0.138878	0.32396	0.344957	-2.89891
68	YBR256C	RIB5	7.39512	700534	76112	0.108649	1.05672	6.48537	0.896467	781439	144547	0.184975	0.431492	0.408332	-2.44899
69	YLL018C	DPS1	5.52439	881049	55402	0.0628819	0.61159	3.78049	2.07181	425256	640990	1.5073	3.51609	5.74909	5.74909
70	YLR347C	KAP95	6.79024	768865	46510	0.0604918	0.588344	5.24878	0.820498	937071	54663	0.0583339	0.136075	0.231286	-4.32366
71	YBR252W	DUT1	6.36341	750326	64498	0.08596	0.836048	5.13659	1.48187	506337	90430	0.178596	0.416612	0.498311	-2.00678
72	YML069W	POB3	5.87805	689098	70851	0.102817	1	4.09512	2.18651	315159	347916	1.10394	2.57516	2.57516	2.57516
73	YOR244W	ESA1	4.90976	547531	114907	0.209864	2.04114	3.8878	1.22623	446515	980804	2.19658	5.12395	2.51034	2.51034
74	YBR142W	MAK5	7.02195	619243	115800	0.187003	1.81879	3.02195	3.04069	203652	714749	3.50966	8.18698	4.50133	4.50133
75	YGR195W	SKI6	6.13659	596385	187982	0.315202	3.06566	4.20244	0.673552	885433	556382	0.628373	1.4658	0.478136	-2.09145
76	YCL004W-1	PGS1	7.07317	785666	7665	0.00975605	0.0948875	6.70488	1.20041	654497	42011	0.0641882	0.149732	1.57799	1.57799
77	YJR017C	ESS1	4.80244	442421	616305	1.39303	13.5486	4.81707	0.651496	679085	181754	0.267645	0.624336	0.0460812	-21.7008
78	YDL108W	KIN28	5.32195	308056	537549	1.74497	16.9716	4.52195	1.09444	281474	651325	2.31398	5.39782	0.31805	-3.14416
79	YBR102C	EXO84	5.04878	506675	192324	0.379581	3.69181	4.2878	0.953436	531420	369488	0.695284	1.62189	0.439321	-2.27624
80	YOR048C	RAT1	6.03415	834075	94764	0.113616	1.10503	6	0.917041	909529	112189	0.123348	0.287735	0.260387	-3.84044
81	YKL078W	DHR2	6.33171	905262	36029	0.0397995	0.387091	3.83902	2.09597	431907	597000	1.38224	3.22436	8.32971	8.32971
82	YPL126W	NAN1	6.66098	656068	17162	0.0261589	0.254422	5.67073	1.49107	439999	93405	0.212285	0.495196	1.94636	1.94636
83	YBR193C	MED8	6.50976	385098	6975	0.0181123	0.17616	7.01951	0.712026	540848	8909	0.0164723	0.0384249	0.218125	-4.58454
84	YDR021W	FAL1	5.68049	786822	37653	0.0478545	0.465434	5.67073	0.852651	922795	95302	0.103275	0.24091	0.517604	-1.93198
85	YGL044C	RNA15	5.91951	611177	15396	0.0251907	0.245006	3.0439	3.19566	191252	832454	4.35266	10.1534	41.4417	41.4417
86	YOL022C	TSR4	4.76098	865418	286406	0.330945	3.21878	5.20244	1.40664	615238	149308	0.242683	0.566107	0.175876	-5.68581
87	YPL043W	NOP4	4.59756	527140	273770	0.51935	5.0512	1.03902	2.35467	223870	582133	2.60032	6.06576	1.20085	1.20085
88	YOR206W	NOC2	6.67317	1079944	5866	0.00543176	0.0528294	5.22195	2.1512	502019	48510	0.0966298	0.225408	4.26672	4.26672
89	YCL004W-2	PGS1	6.88049	549758	43390	0.0789256	0.767632	5.33659	1.63467	336312	377620	1.12283	2.61922	3.41207	3.41207
90	YDR170C	SEC7	5.66341	491037	58364	0.118859	1.15602	5.53171	1.02921	477100	204527	0.428688	1	0.865036	-1.15602
91	YBL073W	YBL073W	5.59268	76181	75902	0.996338	0.193361	5.28293	0.241525	315416	193957	0.614924	0.197989	1.02394	1.02394
92	YBR136W	MEC1	2.2	28503	500699	17.5665	3.40916	2.53415	0.26669	106877	477662	4.46927	1.43898	0.422093	-2.36914
93	YDL045C	FAD1	3.8122	61313	452555	7.38106	1.43245	3.4878	0.541984	113127	377985	3.34124	1.07579	0.751013	-1.33153
94	YCR072C	RSA4	3.39512	67934	421537	6.2051	1.20423	2.76829	0.632021	107487	442783	4.11941	1.32634	1.1014	1.1014
95	YGR186W	TFG1	3.83171	50054	787152	15.7261	3.05198	2.58049	0.381439	131224	211212	1.60955	0.518233	0.169802	-5.8892
96	YDR527W	RBA50	3.06829	35636	305006	8.55893	1.66104	2.11951	0.375935	94793	392914	4.14497	1.33457	0.803452	-1.24463
97	YLR033W	RSC58	4.65854	128228	87311	0.680904	0.132144	1.39024	3.10337	41319	560287	13.56	4.36596	33.0395	33.0395
98	YOR159C	SME1	2.33171	75787	574850	7.58507	1.47204	4.45122	0.505257	149997	241419	1.60949	0.518213	0.352036	-2.84062
99	YKL099C	UTP11	3.11707	61832	486305	7.86494	1.52636	2.01463	0.726128	85153	620658	7.28874	2.34678	1.5375	1.5375
100	YBL074C	AAR2	2.33171	47189	422907	8.96198	1.73926	2.14146	0.505035	93437	595003	6.36796	2.05031	1.17884	1.17884
101	YBR167C	POP7	2.57805	75902	398180	5.24598	1.01809	2.29512	0.652449	116334	361316	3.10585	1	0.982229	-1.01809
102	YDL098C	SNU23	2.99268	97302	289711	2.97744	0.577836	2.47073	0.93601	103954	526577	5.06548	1.63095	2.82251	2.82251
103	YDL015C	TSC13	4.02927	11610	348843	30.0468	5.83121	4.25366	0.592438	19597	68940	3.51789	1.13266	0.194242	-5.14823
104	YGR216C	GPI1	2.05854	88248	346531	3.92679	0.762076	1.91707	0.853462	103400	268116	2.593	0.834875	1.09553	1.09553
105	YER006W	NUG1	2.67561	54925	93179	1.69648	0.329237	3.76585	0.220622	248955	43216	0.17359	0.0558912	0.169759	-5.89069
106	YPL243W	SRP68	4.67317	207077	237690	1.14783	0.222762	0.929268	1.66367	124470	231059	1.85634	0.597692	2.6831	2.6831
107	YDL208W	NHP2	2.70732	95076	1285251	13.5181	2.62348	2.3122	0.512946	185353	873329	4.71171	1.51704	0.578255	-1.72934
108	YBL077W	YBL077W	4.79756	81978	112576	1.37325	0.266508	4.45122	0.810011	101206	113764	1.12408	0.361925	1.35803	1.35803
109	YBR168W	PEX32	5.0439	42474	222254	5.23271	1.01552	4.80244	0.3946	107638	273774	2.54347	0.818929	0.806415	-1.24006
110	YDL103C	QRI1	6.72927	246314	17418	0.0707146	0.0137237	5.75854	0.80839	304697	24927	0.0818091	0.0263403	1.91934	1.91934
111	YDL058W	USO1	6.83171	278460	6520	0.0234145	0.00454408	5.80488	0.434901	640284	5902	0.00921778	0.00296788	0.653131	-1.53109
112	YML091c	RPM2	3.92927	31977	166849	5.21778	1.01262	0.746341	1.70326	18774	83800	4.46362	1.43717	1.41925	1.41925
113	YGL245W	GUS1	5.22683	107326	258047	2.40433	0.466611	3.90244	0.97369	110226	484407	4.39467	1.41497	3.03243	3.03243
114	YHR197W	IPI2	2.62195	112945	340445	3.01425	0.58498	2.47073	0.663929	170116	689295	4.05191	1.30461	2.23017	2.23017
115	YPR144C	UTP19	5.18537	220897	385914	1.74703	0.339049	1.40732	3.66488	60274	315671	5.23727	1.68626	4.9735	4.9735
116	YDR190C	RVB1	2.39512	120579	621313	5.15275	1	1.72927	0.48401	249125	553164	2.22043	0.714918	0.714918	-1.39876
117	YBR049C	REB1	5.70488	317411	6028	0.0189912	0.00368564	5.25366	1.16642	272123	5950	0.0218651	0.00703998	1.91011	1.91011
118	YBR170C	NPL4	3.41463	29833	546489	18.3183	3.55505	3.78049	0.77426	38531	289349	7.50951	2.41786	0.68012	-1.47033
119	YDL111C	RRP42	2.77561	248405	1575140	6.34102	1.23061	3.58049	0.573568	433087	823256	1.9009	0.612039	0.497347	-2.01067
120	YDL148C	NOP14	3.80732	62348	46320	0.742927	0.144181	3.62683	0.716109	87065	93248	1.07102	0.344838	2.39171	2.39171
121	YHR196w	UTP9	4.92683	255586	62597	0.244916	0.0475311	5.01463	1.23108	207612	59244	0.285359	0.091878	1.93301	1.93301
122	YBL014C	RRN6	6.38537	290342	1979	0.0068161	0.00674799	3.68049	4.36736	66480	361540	5.43833	2.27936	337.784	337.784
123	YBR055C	PRP6	4.33171	158490	123416	0.778699	0.770918	5.33415	1.16993	135470	99976	0.737994	0.309315	0.401229	-2.49234
124	YDL016C	YDL016C	4.52683	131446	44969	0.34211	0.338692	4.58293	0.786588	167109	61395	0.367395	0.153986	0.454649	-2.1995
125	YDL139C	SCM3	2.75122	115636	234994	2.03219	2.01188	2.68537	1.46568	78896	243417	3.08529	1.29313	0.642749	-1.55582
126	YDR177W	UBC1	3.80244	86191	314577	3.64977	3.6133	3.85122	1.31555	65517	627905	9.58385	4.01687	1.11169	1.11169
127	YLL034c	RIX7	6.40244	278683	33273	0.119394	0.118201	5.03659	1.60941	173158	52282	0.301932	0.126549	1.07062	1.07062
128	YBR143C	SUP45	2.01707	84172	266608	3.16742	3.13577	2.33659	1.48656	56622	462673	8.17126	3.42481	1.09218	1.09218
129	YDL028C	MPS1	2.61707	116622	267855	2.29678	2.27383	2.33415	0.8434	138276	221911	1.60484	0.672636	0.295816	-3.38048
130	YDL193W	NUS1	2.1439	91672	277202	3.02385	2.99363	1.80976	0.634575	144462	219833	1.52174	0.637804	0.213054	-4.69366
131	YDR473C	PRP3	5.56098	329024	1705	0.00518199	0.00513021	5.33659	1.52896	215194	1562	0.00725857	0.00304228	0.593012	-1.68631
132	YGR251w	YGR251w	5.2122	107201	9380	0.0874992	0.0866249	2.26829	1.83221	58509	401604	6.86397	2.87689	33.2109	33.2109
133	YBR087W	RFC5	3.52927	59903	426662	7.12255	7.05138	2.66341	0.515419	116222	277294	2.3859	1	0.141816	-7.05138
134	YBR070C	ALG14	5.99268	95868	13061	0.136239	0.134878	3.10976	1.5704	61047	216221	3.54188	1.4845	11.0063	11.0063
135	YGL171W	ROK1	6.91707	100627	2011	0.0199847	0.019785	6.09756	0.340758	295303	4403	0.0149101	0.00624926	0.315858	-3.16598
136	YBL004W	UTP20	4.68537	122618	521645	4.25423	4.21172	2.37561	0.704151	174136	315637	1.81259	0.759709	0.18038	-5.54386
137	YKL082C	RRP14	4.9122	65917	793229	12.0338	11.9135	2.82927	1.2203	54017	502664	9.30566	3.90027	0.327382	-3.05453
138	YLL035W	GRC3	5.43415	185873	187749	1.01009	1	0.57561	4.47154	41568	46703	1.12353	0.470905	0.470905	-2.12357
139	YBR110W	ALG1	3.5439	78498	36302	0.462458	0.457837	3.18537	0.444917	176433	195520	1.10818	0.464472	1.01449	1.01449
140	YDL043C	PRP11	4.08537	45680	30244	0.662084	0.655468	3.91463	0.189346	241252	174346	0.722672	0.302893	0.462101	-2.16403
141	YBR237W	PRP5	2.42927	88375	221153	2.50244	2.47743	2.01707	0.454218	194565	519569	2.67041	1.11925	0.451777	-2.21348
142	YDR365C	ESF1	5.18293	101340	1310	0.0129268	0.0127976	2.3561	0.905266	111945	707897	6.32361	2.65041	207.102	207.102
143	YKL180W	RPL17A	2.05366	212971	566580	2.66036	2.63378	1	1.05003	202823	633914	3.12545	1.30997	0.497372	-2.01057
144	YNR053C	NOG2	2.11707	122228	235077	1.92327	1.90405	0.739024	3.54387	34490	344942	10.0012	4.1918	2.20152	2.20152
145	YIL021W	RPB3	1.40244	3150	380591	120.823	62.0851	2.3878	0.253828	12410	398078	32.0772	5.67683	0.0914363	-10.9366
146	YJR058C	APS2	4.17073	41512	215042	5.18024	2.66188	4.32195	0.286822	144731	210923	1.45735	0.257912	0.0968909	-10.3209
147	YHR088W	RPF1	4.30244	74699	105843	1.41693	0.728093	3.47805	1.07912	69222	371156	5.36182	0.948903	1.30327	1.30327
148	YKL088W	CAB3	3.59512	72855	457958	6.28588	3.23002	3.22195	0.957699	76073	451818	5.93927	1.0511	0.325414	-3.073
149	YJL039C	NUP192	2.36098	80349	800925	9.96808	5.12213	2.16829	0.704686	114021	731264	6.41342	1.13501	0.221589	-4.51286
150	YIL046W	MET30	3.82683	84684	427228	5.04497	2.59238	3.68537	1.11229	76135	456313	5.99347	1.06069	0.409157	-2.44405
151	YDL060W	TSR1	3.54146	143924	418055	2.90469	1.49259	2.52927	2.22862	64580	1070599	16.5779	2.93385	1.96562	1.96562
152	YLR167W	RPS31	5.39024	232440	32712	0.140733	0.0723162	5.56098	0.912059	254852	57133	0.224181	0.0396742	0.548621	-1.82275
153	YGL108C	YGL108C	3.62195	111120	227337	2.04587	1.05128	3.27073	1.09152	101803	913043	8.96872	1.58723	1.50981	1.50981
154	YJR067C	YAE1	4.61463	120018	32874	0.273909	0.140749	4.29756	0.754432	159084	137810	0.866272	0.153308	1.08923	1.08923
155	YHR143W-A	RPC10	2.29512	147144	325522	2.21227	1.13678	1.56829	0.997668	147488	735526	4.98702	0.882574	0.776379	-1.28803
156	YLR010C	TEN1	2.95854	105580	143899	1.36294	0.700351	3.13171	0.816645	129285	850163	6.57588	1.16376	1.66168	1.66168
157	YJL090C	DPB11	3.4878	84493	167502	1.98244	1.01868	3.41951	0.753097	112194	1046249	9.32536	1.65035	1.62008	1.62008
158	YIL147C	SLN1	2.16341	109214	445711	4.08108	2.09708	0.995122	1.06836	102226	665457	6.50966	1.15204	0.549356	-1.82031
159	YCR013C-1	YCR013C	2.74146	86909	175020	2.01383	1.03481	2.72683	0.648163	134085	1045298	7.79579	1.37965	1.33324	1.33324
160	YDR164C	SEC1	3.32683	148451	283500	1.90972	0.981317	2.76829	1.45339	102141	773593	7.57378	1.34036	1.36588	1.36588
161	YJL042W	MHP1	6.12683	242438	1840	0.00758957	0.00389993	5.97561	0.644989	375879	2056	0.00546985	0.000968021	0.248215	-4.02877
162	YJR068W	RFC2	4.50976	105875	130942	1.23676	0.635514	4.16585	0.391186	270651	429583	1.58722	0.280897	0.442	-2.26245
163	YHR165C	PRP8	3.78049	80379	117698	1.46429	0.75243	3.3122	0.723992	111022	535986	4.82775	0.854386	1.1355	1.1355
164	YLR022C	SDO1	1.99268	18372	942485	51.3001	26.3607	2.59268	0.292255	62863	2195789	34.9298	6.18166	0.234503	-4.26435
165	YJL091C	GWT1	5.2439	161040	125350	0.778378	0.399973	3.65366	2.10678	76439	1229951	16.0906	2.84762	7.11955	7.11955
166	YBR253W-2	SRB6	3.87561	113360	817019	7.2073	3.7035	1.33659	0.942624	120260	1989976	16.5473	2.92844	0.790723	-1.26467
167	YGR283c	YGR283C	2.1878	156200	423976	2.71431	1.39476	2.30976	1.26662	123320	461612	3.7432	0.66245	0.474956	-2.10546
168	YJR141W	YJR141W	5.28537	121947	13863	0.113681	0.0584152	5.09512	0.295743	412341	5290	0.0128292	0.00227043	0.0388672	-25.7286
169	YIL150C	MCM10	4.34146	291836	54881	0.188054	0.0966324	4.44146	0.563343	518043	94252	0.181939	0.0321984	0.333205	-3.00115
170	YLR105C	SEN2	5.76585	228799	1533	0.0067002	0.00344293	5.53902	0.675087	338918	8177	0.0241268	0.00426981	1.24017	1.24017
171	YKR062W	TFA2	3.5	153094	135087	0.882379	0.453414	2.08537	0.759583	201550	580416	2.87976	0.509643	1.12401	1.12401
172	YER172C	BRR2	5.18049	322277	1072	0.00332633	0.00170925	4.61951	0.723672	445336	9970	0.0223876	0.00396202	2.31799	2.31799
173	YDR267C	CIA1	4.86829	169358	147046	0.868255	1.39225	4.2561	1.04588	161928	194786	1.20292	2.64539	1.90008	1.90008
174	YHR074W	QNS1	5.34878	89215	175954	1.97225	3.16251	4.54878	0.577859	154389	562308	3.64215	8.00961	2.53268	2.53268
175	YJL202C	YJL202C	5.90488	142243	15273	0.107373	0.172173	5.99268	0.517383	274928	43042	0.156557	0.344292	1.99969	1.99969
176	YKL111C	YKL111C	2.79512	161511	33338	0.206413	0.330985	5.35122	0.442962	364616	82532	0.226353	0.497783	1.50395	1.50395
177	YIR006C	PAN1	4.60732	279450	448426	1.60467	2.5731	3.49512	1.48551	188117	210438	1.11865	2.46008	0.956077	-1.04594
178	YDR478W	SNM1	2.87805	70136	419515	5.98145	9.59129	4.2878	0.333093	210560	203752	0.967667	2.12804	0.221872	-4.5071
179	YJR076C	CDC11	5.27561	280113	279509	0.997844	1.60005	2.32195	2.08545	134318	517298	3.85129	8.46955	5.29331	5.29331
180	YDR327W	YDR327W	0.887805	52833	186420	3.52848	5.65793	6.40976	0.0659167	801511	4451	0.00555326	0.0122124	0.00215846	-463.293
181	YCR013C-2	YCR013C	6.86098	575086	34778	0.0604744	0.0969711	6.31951	0.815587	705119	15155	0.0214928	0.0472658	0.487422	-2.05161
182	YDR376W	ARH1	6.01951	278803	3325	0.011926	0.0191234	4.92195	0.894379	311728	5438	0.0174447	0.0383634	2.0061	2.0061
183	YHR101C	BIG1	5.27317	316575	22010	0.0695254	0.111484	4.33902	2.28951	138272	39874	0.288374	0.634175	5.68847	5.68847
184	YJL203W	PRP21	5.53902	238274	34127	0.143226	0.229663	4.77805	0.621008	383689	25149	0.0655453	0.144144	0.627629	-1.5933
185	YKL203C	TOR2	4.8122	209773	301795	1.43867	2.30692	4.28293	0.866569	242073	110076	0.454722	1	0.433478	-2.30692
186	YIR015W	RPR2	4.66341	101941	284578	2.7916	4.47634	3.88537	0.642452	158675	320208	2.01801	4.4379	0.991413	-1.00866
187	YKL154W	SRP102	4.29756	227361	141790	0.623634	1	3.82195	1.27829	177864	461902	2.59694	5.71104	5.71104	5.71104
188	YLR005W	SSL1	3.44146	34744	619886	17.8415	28.609	3.60244	0.697069	49843	805311	16.157	35.5315	1.24197	1.24197
189	YJR022W	LSM8	5.82195	317072	4478	0.014123	0.0226463	6.70488	0.894839	354334	3258	0.00919471	0.0202205	0.892885	-1.11997
190	YKR022C	NTR2	6	203185	1867	0.00918867	0.0147341	6.02927	0.618946	328276	2565	0.00781355	0.0171831	1.16622	1.16622
191	YJL001W	PRE3	6.2122	300080	2989	0.00996068	0.015972	6.0561	0.790096	379802	1891	0.00497891	0.0109493	0.685534	-1.45872
192	YLR002c	NOC3	5.04634	200851	80538	0.400984	0.64298	4.43659	0.714084	281271	90158	0.320538	0.704909	1.09632	1.09632
193	YKL108W	SLD2	3.72927	1178	321557	272.969	437.707	4.09512	0.737171	1598	438514	274.414	603.477	1.37872	1.37872
194	YLR196w	PWP1	5.66829	209036	59789	0.286023	0.458639	2.34146	1.44412	144750	318639	2.20131	4.84099	10.5551	10.5551
195	YHR174W	ENO2	3.36585	220108	202011	0.917781	1.47167	2.78293	1.97281	111571	680396	6.09832	13.4111	9.11286	9.11286
196	YJR042W	NUP85	5.32683	331316	1065	0.00321445	0.00515439	5.61707	0.888232	373006	3366	0.00902398	0.019845	3.85012	3.85012
197	YLR117C	CLF1	3.96585	221896	311826	1.40528	2.25337	3.6122	1.03892	213584	702280	3.28807	7.23095	3.20894	3.20894
198	YDR240C	SNU56	5.19512	88960	2424	0.0272482	0.21454	4.39512	0.58385	152368	254301	1.66899	1.1552	5.38457	5.38457
199	YDR062W	LCB2	6.10732	11993	542	0.045193	0.355829	2.59756	0.252335	47528	70609	1.48563	1.02829	2.88984	2.88984
200	YMR268C	PRP24	5.05854	926971	11645	0.0125624	0.0989106	4.76341	2.0301	456613	717188	1.57067	1.08715	10.9912	10.9912
201	YDR243C-1	PRP28	6.53659	49223	1286	0.026126	0.205704	6.42439	1.05497	46658	60207	1.29039	0.893152	4.34193	4.34193
202	YOR122C	PFY1	7.49268	71937	1526	0.021213	0.167021	5.05854	1.47321	48830	92887	1.90225	1.31666	7.88317	7.88317
203	YMR047C	NUP116	6.01707	1145056	16061	0.0140264	0.110437	5.37073	3.05291	375070	526557	1.40389	0.971712	8.79877	8.79877
204	YDR118W	APC4	4.57073	144929	5439	0.0375287	0.295484	4.79268	0.915331	158335	146089	0.922658	0.638624	2.16128	2.16128
205	YNL088W	TOP2	4.06829	139449	7224	0.0518039	0.40788	3.77805	0.145887	955872	435582	0.455691	0.315409	0.77329	-1.29318
206	YPR110C	RPC40	5.03415	188054	15621	0.0830666	0.654027	4.72927	0.646156	291035	182100	0.625698	0.433081	0.662176	-1.51017
207	YNL221C	POP1	5.54634	132092	22581	0.170949	1.34597	2.8122	0.0813576	1623598	1646353	1.01402	0.701857	0.52145	-1.91773
208	YDL217C	TIM22	5.86829	64682	33597	0.519418	4.08965	5.90976	0.712859	90736	118393	1.30481	0.903131	0.220833	-4.52831
209	YDR166C	SEC5	5.50976	41132	25475	0.619347	4.87645	5.40488	0.361317	113839	179018	1.57255	1.08845	0.223206	-4.48016
210	YKL139W	CTK1	5.29268	94315	62923	0.667158	5.25289	4.70732	0.262205	359699	499360	1.38827	0.960902	0.182928	-5.46663
211	YLR115W	CFT2	6.26829	7800	5516	0.707179	5.568	6.20488	0.214551	36355	56075	1.54243	1.0676	0.191739	-5.21543
212	YOL144W	NOP8	6.9	39507	28906	0.731668	5.76081	5.88049	0.280739	140725	220000	1.56333	1.08207	0.187833	-5.32387
213	YDR208W	MSS4	3.71707	119141	202195	1.69711	13.3622	4.32927	0.775385	153654	252546	1.6436	1.13763	0.0851378	-11.7457
214	YLR298C	YHC1	4.37073	36016	51979	1.44322	11.3632	4.44634	0.370207	97286	156710	1.61082	1.11494	0.098118	-10.1918
215	YOL102C	TPT1	4.28537	292585	406152	1.38815	10.9296	3.87317	0.433801	674468	798696	1.18419	0.819643	0.0749926	-13.3346
216	YDR236C	FMN1	3.6	794042	499755	0.629381	2.17867	3.41463	1.48369	535180	729133	1.36241	2.31946	1.06462	1.06462
217	YLR438W	CAR2	4.96829	693751	556102	0.801587	2.77478	3.86829	1.47954	468895	823611	1.75649	2.99037	1.0777	1.0777
218	YOR103C	OST2	6.34878	1342317	37817	0.0281729	0.0975237	5.38293	1.32621	1012144	36875	0.0364326	0.0620253	0.636002	-1.57232
219	YGR278W	CWC22	4.92927	784714	158585	0.202093	0.699567	5.22927	1.16821	671723	173237	0.257899	0.439066	0.627625	-1.59331
220	YDR243C-2	PRP28	3.84878	575781	521739	0.906141	3.13671	3.75854	0.986922	583411	1116821	1.9143	3.25903	1.039	1.039
221	YML049C	RSE1	4.33171	1007087	310017	0.307835	1.06561	4.33171	0.965453	1043124	540065	0.517738	0.881433	0.827165	-1.20895
222	YMR028W	TAP42	3.97317	505196	430908	0.852952	2.95259	4.29756	1.15014	439246	621008	1.4138	2.40696	0.815202	-1.22669
223	YML114C	TAF65	4.9	430431	69499	0.161464	0.558925	3.39024	1.6782	256484	487212	1.89958	3.23398	5.78607	5.78607
224	YHR070W	TRM5	5.44634	1036448	34008	0.0328121	0.113583	4.88293	1.28209	808403	40320	0.0498761	0.0849125	0.747584	-1.33764
225	YDR302W	GPI11	3.41463	705508	1476459	2.09276	7.24432	1.37073	1.70443	413926	698402	1.68726	2.87251	0.396519	-2.52195
226	YML064C	TEM1	6.05854	1181204	53713	0.0454731	0.15741	6.49268	1.08361	1090062	97487	0.0894325	0.152256	0.967257	-1.03385
227	YOR287C	RRP36	5.35366	852533	185776	0.217911	0.754322	4.63659	1.33841	636976	353666	0.555227	0.945256	1.25312	1.25312
228	YMR149W	SWP1	5.41707	1007939	524886	0.520752	1.80264	3.14146	2.47574	407126	1081200	2.65569	4.52123	2.50811	2.50811
229	YPR168W	NUT2	3.82195	872174	955892	1.09599	3.79388	5.47561	1.02249	852990	629935	0.738502	1.25728	0.331396	-3.01754
230	YDR308C	SRB7	4.72439	1334178	269873	0.202277	0.700203	5.06585	1.07095	1245790	458637	0.36815	0.626763	0.895116	-1.11717
231	YLR314C	CDC3	2.00732	233889	1126097	4.81466	16.6665	2.35854	0.652532	358433	1390317	3.87888	6.60366	0.396224	-2.52383
232	YMR059W	SEN15	4.31463	833731	651353	0.781251	2.70439	4.47317	1.09015	764789	473816	0.619538	1.05474	0.390012	-2.56402
233	YOR336W	KRE5	5.53902	1152574	31874	0.0276546	0.0957296	5.43171	1.24537	925490	75910	0.0820214	0.139639	1.45868	1.45868
234	YNR054C	ESF2	4.48293	1177275	317782	0.26993	0.934393	4.12195	1.4892	790544	356295	0.450696	0.767296	0.82117	-1.21777
235	YOR095C	RKI1	5.32439	1472879	152874	0.103793	0.35929	5.68049	1.41138	1043577	169459	0.162383	0.276452	0.769439	-1.29965
236	YOL010W	RCL1	3.97561	750812	335900	0.447382	0.519078	3.99024	1.29598	579337	1146819	1.97954	1.49206	2.87444	2.87444
237	YOL026C	MIM1	3.90244	795558	686169	0.8625	1.00072	2.67073	1.66081	479018	513988	1.073	0.808768	0.808185	-1.23734
238	YER008C	SEC3	3.89268	817997	839077	1.02577	1.19016	3.5122	1.45648	561627	509632	0.907421	0.683961	0.574682	-1.74009
239	YNL272C	SEC2	0.2	21464	73972	3.44633	3.99863	0.443902	0.530368	40470	157003	3.87949	2.92414	0.731285	-1.36746
240	YNL002C	RLP7	2.70976	708537	690586	0.974665	1.13086	3.46098	1.30343	543595	273854	0.503783	0.379723	0.335782	-2.97812
241	YOR361C	PRT1	3.50732	106568	908141	8.5217	9.88736	3.65122	1.02553	103915	767677	7.38755	5.56831	0.563174	-1.77565
242	YDR373W	FRQ1	4.00488	506585	197508	0.389881	0.452362	2.82195	1.5232	332580	450648	1.35501	1.02133	2.25776	2.25776
243	YOL069W	NUF2	4.61951	1019098	140600	0.137965	0.160075	1.93171	2.16932	469778	629936	1.34092	1.01071	6.31398	6.31398
244	YNL038W	GPI15	3.3122	769007	662312	0.861256	0.999278	2.63171	1.36811	562094	737751	1.3125	0.98929	0.990005	-1.0101
245	YOL123W	HRP1	4.41951	628712	1090417	1.73437	2.01231	3.92195	1.11745	562629	1639249	2.91355	2.19607	1.09132	1.09132
246	YOR145c	PNO1	5.8561	828281	27505	0.0332073	0.038529	6.42683	0.955463	866890	20936	0.0241507	0.0182034	0.472459	-2.11658
247	YPL204W	HRR25	2.85854	700059	268520	0.383568	0.445037	1.54878	1.78152	392957	487665	1.24101	0.935404	2.10186	2.10186
248	YPR169w	JIP5	5.09756	740680	18435	0.0248893	0.028878	6.74634	0.562731	1316223	54842	0.0416662	0.0314056	1.08753	1.08753
249	YBR257W-2	POP4	3.33171	306197	539854	1.76309	2.04564	4.71707	0.941751	325136	612753	1.88461	1.42051	0.694406	-1.44008
250	YOR143C	THI80	4.23902	787081	53235	0.067636	1	3.75122	0.873914	900639	58964	0.0654691	1	1	1
251	YLL004W	ORC3	2.60488	40601	63331	1.55984	2.10664	2.32683	0.366783	110695	143286	1.29442	0.69093	0.327978	-3.04899
252	YNR026C	SEC12	4.12927	31249	58350	1.86726	2.52183	4.05122	0.348761	89600	224780	2.50871	1.33908	0.530998	-1.88325
253	YGL075C	MPS2	4.01707	224272	30687	0.136829	0.184795	1.77561	1.69467	132340	265123	2.00335	1.06934	5.78662	5.78662
254	YFL029C	CAK1	2.89024	94542	151296	1.6003	2.16129	2.38049	0.453328	208551	341930	1.63955	0.875152	0.404921	-2.46962
255	YLR066W	SPC3	3.00976	50387	108071	2.14482	2.89668	1.20488	0.772617	65216	79867	1.22465	0.65369	0.225668	-4.43128
256	YGR175C	ERG1	2.17561	5236	152079	29.0449	39.2265	2.02439	0.215385	24310	846821	34.8343	18.5937	0.474007	-2.10967
257	YOR218C	YOR218C	3.6439	348844	98627	0.282725	0.381834	3.63902	1.24503	280190	494115	1.7635	0.941312	2.46524	2.46524
258	YGL130W	CEG1	6.01951	316381	461	0.0014571	0.00196789	5.05854	1.02188	309608	10887	0.0351638	0.0187696	9.53791	9.53791
259	YGR046W	TAM41	2.52927	172209	118759	0.689621	0.931368	2.21707	0.898438	191676	601919	3.14029	1.67621	1.79973	1.79973
260	YKR086W	PRP16	2.0561	120158	69144	0.575442	0.777163	1.29756	0.545677	220200	788371	3.58025	1.91105	2.45901	2.45901
261	YNL163C	RIA1	2.43659	182620	109009	0.596917	0.806166	1.23659	0.929705	196428	1079260	5.49443	2.93279	3.63795	3.63795
262	YER009W	NTF2	2.70488	249077	233458	0.937292	1.26586	2.07805	1.42812	174409	441231	2.52986	1.35038	1.06677	1.06677
263	YGR065C	VHT1	7.2439	231747	296	0.00127725	0.001725	6.45854	0.624186	371279	570	0.00153523	0.00081947	0.475056	-2.10502
264	YLR100W	ERG27	4.10244	174395	281906	1.61648	2.18314	3.42195	0.753043	231587	757394	3.27045	1.74569	0.799623	-1.25059
265	YGL142C	GPI10	6.93902	322919	631	0.00195405	0.00263904	6.58537	0.682306	473276	2451	0.0051788	0.00276431	1.04747	1.04747
266	YLR103C	CDC45	4.86585	312414	51139	0.16369	0.221071	3.47317	0.917553	340486	249905	0.733966	0.391773	1.77216	1.77216
267	YML127W	RSC9	4.81463	478480	298080	0.622973	0.841355	3.93415	0.730397	655096	607352	0.927119	0.494873	0.588186	-1.70014
268	YPR086W	SUA7	3.57073	217449	337185	1.55064	2.09422	2.71463	0.897622	242250	245102	1.01177	0.540059	0.257881	-3.87775
269	YGR098C	ESP1	2.1878	253078	235840	0.931887	1.25856	1.78293	1.46518	172728	342588	1.9834	1.05869	0.84119	-1.18879
270	YLR132C	USB1	3.97073	173405	137208	0.791257	1.06863	3.70244	0.780474	222179	117578	0.529204	0.282476	0.264334	-3.78309
271	YKR008W	RSC4	5.07805	177879	1562	0.00878125	0.0118595	2.12927	2.55349	69661	377344	5.41686	2.89139	243.803	243.803
272	YML031W	NDC1	2.73659	316211	605983	1.91639	2.58818	1.06829	3.53668	89409	313721	3.50883	1.87293	0.723647	-1.38189
273	YMR211W	DML1	5.06829	769300	399131	0.518824	0.717476	4.77317	2.50806	306731	513954	1.67559	1.07219	1.49439	1.49439
274	YPR094W	RDS3	5.86098	855686	15996	0.0186938	0.0258514	6.01707	1.20525	709968	29422	0.0414413	0.0265178	1.02578	1.02578
275	YGR147C	NAT2	4.79756	299448	47393	0.158268	0.218867	4.88049	0.878031	341045	239086	0.701039	0.448587	2.04959	2.04959
276	YHR072W	ERG7	3.51707	321995	241239	0.749201	1.03606	3.40488	1.02335	314648	1008607	3.20551	2.05117	1.97977	1.97977
277	YLR086W	SMC4	1.71951	209199	265849	1.27079	1.75737	2.06829	1.44775	144499	279547	1.93459	1.23793	0.70442	-1.41961
278	YLR459W	CDC91	3.93902	350002	288154	0.823292	1.13852	0.604878	4.33939	80657	98925	1.22649	0.784818	0.68933	-1.45068
279	YGR030C	POP6	4.42439	304147	297518	0.978205	1.35275	1.19756	4.04801	75135	165905	2.20809	1.41293	1.04449	1.04449
280	YLR163C	MAS1	5.29268	438013	305315	0.697046	0.963937	2.23171	2.56368	170853	290608	1.70092	1.0884	1.12912	1.12912
281	YML077W	BET5	0.936585	48213	807259	16.7436	23.1546	1.3122	0.771433	62498	1178712	18.86	12.0683	0.521207	-1.91863
282	YKR068C	BET3	5.17073	615275	22764	0.0369981	0.0511643	4.62195	1.86581	329763	143624	0.435537	0.278695	5.44707	5.44707
283	YMR218C	TRS130	4.59024	593385	223245	0.376223	0.520275	4.15122	1.74133	340765	615984	1.80765	1.1567	2.22324	2.22324
284	YPR186C	PZF1	4.83415	1010590	181006	0.179109	0.247688	4.39268	1.3362	756319	176674	0.233597	0.149476	0.603485	-1.65704
285	YGR255C	COQ6	5.10244	128489	10385	0.080824	0.111771	4.5878	0.72182	178007	14781	0.0830361	0.0531339	0.475383	-2.10357
286	YML098W	TAF13	5.35854	1049433	443632	0.422735	0.584596	2.85366	3.6263	289395	699820	2.41822	1.54739	2.64694	2.64694
287	YHR058C	MED6	2.85854	29913	624	0.0208605	0.0288478	1.43171	1.73479	17243	261	0.0151366	0.00968573	0.335753	-2.97838
288	YPR190C	RPC82	7.89268	486737	19845	0.0407715	0.0563825	6.83659	0.814161	597839	19834	0.0331762	0.0212291	0.376519	-2.65591
289	YHR036W	BRL1	5.69024	654211	507159	0.775222	1.07205	4.8439	0.77227	847127	373903	0.441378	0.282433	0.263452	-3.79576
290	YMR076C	PDS5	3.46585	354641	1053558	2.97077	4.10825	1.11707	2.4407	145303	210683	1.44996	0.927811	0.225841	-4.4279
291	YNL161W	CBK1	4.35854	590876	482860	0.817193	1.13009	2.67073	4.45178	132728	811992	6.11771	3.91466	3.46403	3.46403
292	YFL035C-A	MOB2	1.49268	17323	446391	25.7687	35.6353	1.72927	0.836617	20706	744506	35.9561	23.0079	0.645649	-1.54883
293	YLR419w	YLR419W	3.79756	433080	586207	1.35358	1.87185	3.51463	1.44529	299649	666131	2.22304	1.4225	0.759943	-1.31589
294	YGR172C	YIP1	4.68293	678141	222922	0.328725	0.454591	4.77317	1.87248	362161	246615	0.680954	0.435735	0.958522	-1.04327
295	YGL048C	RPT6	3.02195	373806	608691	1.62836	2.25184	0.992683	4.59103	81421	19540	0.239987	0.153565	0.0681953	-14.6638
296	YNL061W	NOP2	0.646341	33391	168721	5.05289	6.98759	0.45122	0.670974	49765	253290	5.08972	3.25686	0.466092	-2.1455
297	YPL076W	GPI2	0.290244	25600	46483	1.81574	1.70902	0.558537	0.669841	38218	204024	5.33843	2.87761	1.68378	1.68378
298	YNL126W-1	SPC98	3.37317	456433	484937	1.06245	1	2.87073	1.47459	309532	574231	1.85516	1	1	1
299	YFL035C	MOB2	5.03902	396238	25529	0.0644284	0.0606414	4.88293	0.655017	604928	8850	0.0146298	0.00788603	0.130044	-7.68973
300	YDR396W	YDR396W	2.42439	65336	159783	2.44556	3.32488	2.46585	0.169431	385620	297251	0.770839	0.728109	0.218988	-4.56646
301	YGL093W	SPC105	2.11463	68615	161306	2.35089	3.19616	2.67073	0.194971	351924	372083	1.05728	0.998673	0.31246	-3.20041
302	YLR274W	MCM5	6.76341	113252	927	0.00818529	0.0111284	4.61463	0.526854	214959	84593	0.393531	0.371716	33.4026	33.4026
303	YCL017C	NFS1	2.67073	80933	230822	2.85201	3.87748	2.02683	0.344674	234810	407236	1.73432	1.63818	0.422487	-2.36694
304	YHR005C	GPA1	2.92927	140849	261227	1.85466	2.52152	2.52195	0.438823	320970	446617	1.39146	1.31433	0.521245	-1.91849
305	YHR069C	RRP4	4.93659	79483	40072	0.504158	0.685432	1.14146	1.17856	67441	382277	5.66832	5.3541	7.81128	7.81128
306	YLR305C	STT4	3.01463	205309	255398	1.24397	1.69125	1.54634	0.451079	455151	250759	0.550936	0.520396	0.307699	-3.24993
307	YDR413C	YDR413C	2.91463	255103	229743	0.900589	1.2244	3.59756	0.432767	589469	624063	1.05869	1	0.816725	-1.2244
308	YGR119C	NUP57	5.20976	177351	15654	0.0882656	0.120002	3.50488	0.566287	313182	994034	3.17398	2.99804	24.9832	24.9832
309	YMR094W	CTF13	4.91951	186932	2286	0.012229	0.0166261	6.15366	0.471553	396418	11978	0.0302156	0.0285406	1.71662	1.71662
310	YDR145W	TAF12	2.17805	223826	242352	1.08277	1.47209	4.80732	0.283701	788949	958540	1.21496	1.14761	0.779579	-1.28274
311	YIL026C	IRR1	3.02683	418792	361416	0.862996	1.17329	2.71707	0.707968	591541	699636	1.18273	1.11717	0.952167	-1.05024
312	YKR002W	PAP1	1.04878	149841	184512	1.23139	1.67414	3.25366	0.640891	233801	1472697	6.29893	5.94976	3.55392	3.55392
313	YBR211C	AME1	6.81463	403421	835	0.0020698	0.00281401	6.81707	0.60142	670781	3191	0.00475714	0.00449344	1.59681	1.59681
314	YDR416W	SYF1	5.70732	514874	67152	0.130424	0.177319	5.5	0.970152	530715	50717	0.0955635	0.0902661	0.50906	-1.9644
315	YMR220W	ERG8	2.85122	448885	330170	0.735534	1	1.7439	1.26105	355962	312876	0.878959	0.830235	0.830235	-1.20448
316	YHR099W	TRA1	4.91951	403760	247223	0.612302	0.832459	2.94878	1.08335	372696	487712	1.30861	1.23606	1.48483	1.48483
317	YDR353W	TRR1	2.58293	246903	402575	1.6305	2.21676	3.39756	0.480248	514116	482189	0.937899	0.885908	0.399642	-2.50224
318	YER022W	SRB4	5.87073	182434	47709	0.261514	0.355543	5.6122	0.314223	580587	167032	0.287695	0.271747	0.764316	-1.30836
319	YLR045C	STU2	3.79268	778159	693844	0.891648	1.21225	4.2	1.02356	760248	998076	1.31283	1.24005	1.02294	1.02294
320	YDR013W	PSF1	5.80244	418533	2572	0.00614527	0.00835485	6.51463	0.880147	475526	5699	0.0119846	0.0113203	1.35493	1.35493
321	YDR437W	GPI19	5.52683	561421	12322	0.0219479	0.0298394	5.93902	0.767148	731829	20437	0.0279259	0.0263779	0.883995	-1.13123
322	YIR010W	DSN1	5.34878	619780	78014	0.125874	0.171132	4.2122	1.04887	590900	523860	0.886546	0.837402	4.89329	4.89329
323	YDR361C	BCP1	2.47805	560623	612165	1.09194	1.48455	1.57073	2.59544	216003	827267	3.82989	3.61758	2.43682	2.43682
324	YKL014C	URB1	3.08293	668963	785260	1.17385	1.59591	2.99512	1.00317	666849	1461203	2.19121	2.06974	1.2969	1.2969
325	YDR397C	NCB2	4.24878	357844	279530	0.78115	1.06202	3.6561	1.89844	188494	1107345	5.8747	5.54904	5.22499	5.22499
326	YHR164C	DNA2	3.5	577923	357655	0.618863	0.841379	1.9122	1.30514	442804	911643	2.0588	1.94467	2.31129	2.31129
327	YDR211W	STN1	2.5122	453586	196139	0.432419	0.587898	1.1	2.68658	168834	161321	0.955501	0.902534	1.53519	1.53519
328	YPL124W	SPC29	5.10488	202762	15682	0.0773419	0.105151	3.82683	0.661691	306430	434292	1.41726	1.3387	12.7312	12.7312
329	YDR182W	CDC1	2.19512	495622	638564	1.28841	1.6873	2.19024	1.6418	301878	571703	1.89382	1.30593	0.773981	-1.29202
330	YER012W	PRE1	2.45854	405070	568637	1.4038	1.83841	1.7439	2.67649	151344	48040	0.317423	0.218887	0.119063	-8.39889
331	YKL095W	YJU2	3.22927	398669	343267	0.861033	1.1276	2.57805	1.37176	290626	634280	2.18246	1.50497	1.33466	1.33466
332	YDR434W	GPI17	1.96098	475732	382849	0.804758	1.05391	2.50732	1.19501	398099	288662	0.725101	0.500013	0.474437	-2.10776
333	YLR078C	BOS1	4.60488	186838	37791	0.202266	0.264887	4.04878	0.959113	194803	189460	0.972572	0.670663	2.53188	2.53188
334	YIL048W	NEO1	3.87317	458024	240865	0.525879	0.688688	2.52195	1.49301	306779	789645	2.57399	1.77496	2.57731	2.57731
335	YDR454C	GUK1	5.39512	639360	43296	0.0677177	0.0886828	1.31463	4.07844	156766	288679	1.84146	1.26983	14.3188	14.3188
336	YDR288W	NSE3	2.6878	256871	439295	1.71018	2.23964	3.3122	0.732198	350822	1544371	4.40215	3.03562	1.3554	1.3554
337	YER048C	CAJ1	4.99512	566537	585491	1.03346	1.35341	3.8	0.948384	597371	1034426	1.73163	1.19409	0.882284	-1.13342
338	YKR071C	DRE2	2.20732	491538	347428	0.706818	0.925646	2.47561	0.961141	511411	516293	1.00955	0.696159	0.752079	-1.32965
339	YHR166C	CDC23	1.91463	309211	276220	0.893306	1.16987	2.24146	1.70465	181393	679786	3.74759	2.58425	2.20901	2.20901
340	YIL115C	NUP159	5.21951	540878	38464	0.071114	0.0931306	4.47073	0.519462	1041228	682524	0.655499	0.452017	4.85358	4.85358
341	YEL058W	PCM1	5.27805	420928	13212	0.0313878	0.0411053	6.12195	0.853589	493127	43958	0.0891413	0.0614698	1.49542	1.49542
342	YFR003C	YPI1	1.20976	361881	96645	0.267063	0.349745	2.26098	0.989525	365712	363903	0.995053	0.686166	1.96191	1.96191
343	YLR088W	GAA1	1.1878	50091	23394	0.46703	0.611621	1.41951	0.903778	55424	70952	1.28017	0.882774	1.44334	1.44334
344	YJR072C	NPA3	3.49268	296156	569254	1.92214	2.51723	1.86585	2.10774	140509	2181709	15.5272	10.7072	4.25356	4.25356
345	YMR013C	SEC59	2.1878	506328	627662	1.23964	1.62342	2.39756	1.34705	375879	523253	1.39208	0.959945	0.59131	-1.69116
346	YKL196C	YKT6	2.27561	425105	318970	0.750332	0.982632	2.31463	1.93971	219159	391405	1.78594	1.23154	1.25331	1.25331
347	YHR083W	SAM35	5.06585	573187	445284	0.776856	1.01737	1.9	1.46677	390781	485031	1.24118	0.855891	0.84128	-1.18866
348	YOR074C	CDC21	5.3878	733036	411920	0.561937	0.73591	4.86341	1.02144	717649	646972	0.901516	0.621664	0.844756	-1.18377
349	YHR186C	KOG1	2.2561	441046	1306730	2.9628	3.88007	2.36829	1.4965	294718	1076194	3.65161	2.51806	0.648974	-1.54089
350	YLR127C	APC2	3.78537	359676	153546	0.426901	0.559068	3.7122	1.52141	236410	314619	1.33082	0.917702	1.64149	1.64149
351	YBR011C	IPP1	4.20976	788977	336359	0.426323	0.558311	1.74878	2.61082	302195	140068	0.463502	0.31962	0.572477	-1.74679
352	YPL128C	TBF1	0.514634	76465	64745	0.846727	1.10887	1.30976	0.29689	257553	1201653	4.66565	3.21733	2.90144	2.90144
353	YPL252C	YAH1	1.80976	362042	870851	2.40539	3.15008	2.05122	1.53363	236068	531870	2.25304	1.55364	0.493206	-2.02755
354	YJL069C	UTP18	7.26585	582055	43368	0.0745084	0.0975759	2.12195	2.68707	216613	326707	1.50825	1.04006	10.6589	10.6589
355	YMR288W	HSH155	6.46829	598757	23592	0.0394016	0.0419401	3.48537	0.856254	699275	193563	0.276805	0.144245	3.43932	3.43932
356	YGL145W	TIP20	3.27317	817255	1426533	1.74552	1.85797	3.00488	1.46135	559248	1110455	1.98562	1.03472	0.556909	-1.79563
357	YIL004C	BET1	4.61951	1082777	1477622	1.36466	1.45258	1.7	4.86434	222595	481122	2.16142	1.12633	0.775403	-1.28965
358	YDR299W	BFR2	2.39756	528324	1207949	2.28638	2.43368	0.934146	3.76785	140219	215285	1.53535	0.800081	0.328754	-3.04179
359	YKL172W	EBP2	5.66341	610716	56288	0.0921672	0.0981051	1.82683	1.05847	576981	902011	1.56333	0.814662	8.30397	8.30397
360	YDL141W	BPL1	5.30244	293106	150741	0.514288	0.547422	4.36585	0.667518	439098	202009	0.460054	0.239738	0.43794	-2.28342
361	YOL094C	RFC4	7.17805	522551	3385	0.00647784	0.00689517	4.04878	1.20245	434571	122948	0.282918	0.147431	21.3817	21.3817
362	YPL217C	BMS1	5.37805	794914	47526	0.0597876	0.0636394	3.56829	2.27545	349344	647791	1.85431	0.966293	15.1839	15.1839
363	YGR116W	SPT6	5.7439	324782	1825	0.00561915	0.00598117	4.99024	1.49503	217241	111388	0.512739	0.267192	44.6722	44.6722
364	YNL026W	SAM50	5.63902	214186	39047	0.182304	0.194049	3.92683	1.03104	207738	678920	3.26816	1.70306	8.77643	8.77643
365	YDR246W	TRS23	3.34146	475017	1092442	2.2998	2.44796	2.1878	1.65187	287563	827071	2.87614	1.49878	0.612255	-1.63331
366	YIL144W	TID3	2.5561	780154	1137708	1.45831	1.55226	2.08293	1.52952	510065	1011803	1.98367	1.03371	0.665935	-1.50165
367	YML105C	SEC65	3.07073	286818	2986859	10.4138	11.0847	1.78293	2.81368	101937	1236190	12.127	6.31947	0.570108	-1.75405
368	YGL112C	TAF6	3.72439	517058	1210676	2.34147	2.49232	1.11463	3.47717	148701	465444	3.13007	1.6311	0.65445	-1.528
369	YFL008w	SMC1	2.40488	413970	566232	1.36781	2.35486	2.62927	0.662716	624657	608213	0.973675	1	0.424654	-2.35486
370	YPR162C	ORC4	2.67805	476572	276815	0.580846	1	2.89512	1.11954	425684	199570	0.468822	0.481497	0.481497	-2.07685
371	YMR033W	ARP9	4.81463	663086	48686	0.0734234	0.126408	1.47805	2.35932	281050	188065	0.669151	0.687243	5.43672	5.43672
372	YKL193C	SDS22	2.1878	473209	455318	0.962192	1.65654	1.55122	1.72184	274828	189190	0.688394	0.707006	0.426798	-2.34303
373	YOL097C	WRS1	5.87317	244100	38611	0.158177	0.272322	2.18537	2.16664	112663	294468	2.61371	2.68437	9.85736	9.85736
374	YIL126W	STH1	4.56098	434696	94587	0.217593	0.374615	1	2.59646	167419	281856	1.68354	1.72905	4.61555	4.61555
375	YJL074C	SMC3	2.85854	215983	428014	1.9817	3.41175	3.78537	1.28564	167997	695889	4.14227	4.25426	1.24694	1.24694
376	YGL091C	NBP35	2.15122	486412	333488	0.685608	1.18036	2.40488	1.07317	453246	464003	1.02373	1.05141	0.890754	-1.12264
377	YFR031C-2	SMC2	3.22683	1070914	787883	0.735711	1.26662	3.64146	1.08184	989900	960161	0.969958	0.996182	0.786489	-1.27147
378	YOR249C	APC5	5.88293	433313	14174	0.0327108	0.0563157	4.72195	0.838844	516560	144918	0.280544	0.288129	5.11632	5.11632
379	YKL045W	PRI2	2.4561	702085	244610	0.348405	0.599823	2.70488	1.73845	403856	1259064	3.11761	3.2019	5.33806	5.33806
380	YPL083C	SEN54	7.23902	542174	3792	0.00699406	0.117308	6.80976	1.11753	485156	11822	0.0243674	0.0263673	0.224771	-4.44898
381	YOR148C	SPP2	5.33659	52422	13148	0.250811	4.20672	3.60732	1.09393	47921	34639	0.722836	0.782161	0.185931	-5.37833
382	YNL039W	TFC5	6.9122	566605	11718	0.0206811	0.346873	4.62439	1.68223	336817	311270	0.924152	1	2.8829	2.8829
383	YPL266W-1	DIM1	3.00732	411340	1084668	2.63691	44.2276	1.87561	2.85635	144009	164563	1.14273	1.23651	0.027958	-35.7679
384	YDR472W	TRS31	2.16098	573902	377025	0.65695	11.0187	2.66098	1.58513	362053	490108	1.35369	1.46479	0.132937	-7.52234
385	YML093W	UTP14	5.97317	412100	5148	0.0124921	0.209524	3.16829	1.35986	303045	159978	0.527902	0.571229	2.72632	2.72632
386	YFR028c	CDC14	5.49512	1033433	152381	0.147451	2.47312	4.89268	1.84051	561494	140006	0.249345	0.26981	0.109097	-9.16616
387	YJL125C	GCD14	6.70976	421827	7335	0.0173886	0.291651	6.47805	0.60731	694583	49784	0.0716747	0.0775572	0.265925	-3.76046
388	YMR281W	GPI12	4.9439	396106	120947	0.30534	5.12131	2.8561	1.19537	331367	471911	1.42413	1.54102	0.300903	-3.32333
389	YNL007C	SIS1	5.83902	508034	33237	0.0654228	1.0973	3.74634	1.85685	273600	1075184	3.92977	4.2523	3.87523	3.87523
390	YPL266W-2	DIM1	6.81463	640072	12020	0.0187791	0.314973	1.73902	4.04945	158064	299576	1.89528	2.05084	6.51115	6.51115
391	YJL156C	SSY5	7.22195	27423	1635	0.0596215	1	7.22927	1.52596	17971	13953	0.776418	0.840141	0.840141	-1.19028
392	YOR353C	SOG2	6.3122	290406	3973	0.0136808	0.229462	5.69512	2.15643	134670	17801	0.132182	0.143031	0.623333	-1.60428
393	YOR257W	CDC31	5.9561	356220	3177	0.00891865	0.149588	3.79268	1.40861	252888	414049	1.63728	1.77166	11.8436	11.8436
394	YFR050C	PRE4	5.54878	436638	40078	0.0917877	1.53951	2.26341	1.33269	327636	1037670	3.16714	3.42708	2.22609	2.22609
395	YJR057W	CDC8	2.57561	695267	1003741	1.44368	1.93694	2.73659	1.37234	506629	1301902	2.56973	2.37587	1.22661	1.22661
396	YKL012W	PRP40	2.6	579328	1171765	2.02263	2.7137	2.74146	0.80513	719546	388838	0.540394	0.499625	0.184112	-5.43147
397	YLR129W	DIP2	7.39756	844382	6348	0.00751792	0.0100866	2.47561	3.80119	222136	1054582	4.74746	4.3893	435.163	435.163
398	YJR046W	TAH11	4.88537	948341	764019	0.805637	1.0809	3.56098	2.5226	375938	707918	1.88307	1.74101	1.6107	1.6107
399	YGR185C	TYS1	6.69268	521959	37222	0.0713121	0.0956773	3.23659	1.02933	507084	94359	0.186082	0.172043	1.79816	1.79816
400	YKL153W	YKL153W	6.21951	535059	3572	0.0066759	0.00895685	7.04634	0.491076	1089564	5996	0.00550312	0.00508795	0.568052	-1.7604
401	YGR277C	CAB4	4.76098	469972	104082	0.221464	0.297132	4.18049	0.856702	548583	246227	0.448842	0.41498	1.39662	1.39662
402	YKR063C	LAS1	4.31951	322082	263506	0.818133	1.09766	5.12683	0.877005	367252	287129	0.781831	0.722848	0.658533	-1.51853
403	YGR013W	SNU71	2.92927	712494	488089	0.685043	0.919101	3.64146	0.950553	749557	1035412	1.38137	1.27715	1.38957	1.38957
404	YNL048W	ALG11	5.37317	150203	238508	1.5879	2.13044	1.28537	1.27951	117391	281102	2.39458	2.21393	1.03919	1.03919

## Sheet: Strains analyzed P2, 48 hr
Table S4. Reporter gene-based primary screen data for dox-repressible essential yeast genes included in final data analysis.
	ORF	Gene	OD600untreated	Flucuntreated	Rlucuntreated	Ratio of Rlucuntreated to Flucuntreated	Ratio of Rlucuntreated to Flucuntreated normalized to plate medianuntreated	OD600dox-treated	Flucuntreated/Flucdox-treated	Flucdox-treated	Rlucdox-treated	Ratio of Rlucdox-treated to Flucdox-treated	Ratio of Rlucdox-treated to Flucdox-treated normalized to plate mediandox-treated	Ratio of dox-treated to untreatd plate median normalized ratios	Fold change P2, 48 hr
1	YGR245C	SDA1	2.95366	324969	671312	2.06577	13.0109	1.52927	0.810071	401161	245768	0.612642	0.914452	0.0702838	-14.228
2	YOR294W	RRS1	2.51951	385700	413907	1.07313	6.75891	1.35854	0.904741	426310	175970	0.412775	0.616123	0.0911572	-10.9701
3	YBR135W-1	CKS1	4.76585	431005	253951	0.589207	3.711	2.57317	2.34986	183417	2225040	12.131	18.1072	4.87935	4.87935
4	YOR077w	RTS2	3.21463	618745	300830	0.486194	3.06219	3.46098	0.990631	624597	179508	0.287398	0.428981	0.140089	-7.1383
5	YOR204W	DED1	5.92927	267926	971	0.00362414	0.0228259	0.587805	3.99145	67125	143218	2.1336	3.18469	139.521	139.521
6	YOL139C	CDC33	4.7878	223637	1911	0.0085451	0.0538196	0.778049	2.78509	80298	47341	0.589566	0.880009	16.3511	16.3511
7	YBR029C	CDS1	3.94146	174902	209295	1.19664	7.53681	0.890244	2.0786	84144	128282	1.52455	2.2756	0.301932	-3.312
8	YGR103w	NOP7	6.20976	194963	1022	0.00524202	0.0330158	3.10244	1.27693	152681	261591	1.71332	2.55736	77.4587	77.4587
9	YGR094W	VAS1	6.77805	382845	1073	0.0028027	0.0176522	1.41951	2.87238	133285	96934	0.727269	1.08555	61.4963	61.4963
10	YHR122W	CIA2	5.6	271976	47014	0.172861	1.08873	2.51951	1.06112	256310	93126	0.363333	0.542325	0.498127	-2.00752
11	YBL084C	CDC27	5.86829	349006	50496	0.144685	0.911271	1.34878	4.83535	72178	248282	3.43986	5.13446	5.63439	5.63439
12	YGR198w	YPP1	4.15854	230195	5779	0.0251048	0.158118	2.1439	0.618508	372178	49724	0.133603	0.19942	1.26122	1.26122
13	YLR359W	ADE13	6.3878	399723	955	0.00238915	0.0150476	1.71951	1.31369	304275	175214	0.575841	0.859522	57.1201	57.1201
14	YDL064W	UBC9	5.31707	533803	19215	0.0359964	0.226716	3.54634	0.528529	1009978	129208	0.127931	0.190955	0.842266	-1.18727
15	YLR007W	NSE1	2.21951	260863	184386	0.706831	4.45183	1.87317	0.880889	296136	395607	1.3359	1.99401	0.447907	-2.2326
16	YDL047W	SIT4	0.146341	783	280	0.357599	2.25227	0.209756	0.0537775	14560	50452	3.46511	5.17215	2.29642	2.29642
17	YOR119c	RIO1	5.17073	82150	2764	0.0336458	1	3.74146	0.327145	251112	987436	3.93225	4.12364	4.12364	4.12364
18	YMR186w	HSC82	5.8122	446867	12651	0.0283104	0.841426	5.32927	0.901309	495798	48330	0.0974792	0.102224	0.121488	-8.23124
19	YKL018W	SWD2	5.66585	309356	7832	0.0253171	0.75246	2.01951	3.0029	103019	676190	6.56374	6.8832	9.14759	9.14759
20	YDL132W-1	CDC53	6.81707	396320	3064	0.00773113	0.22978	2.9878	1.15107	344307	477115	1.38573	1.45317	6.32418	6.32418
21	YDL132W-2	CDC53	6.58537	591407	4727	0.0079928	0.237557	2.61707	1.79072	330263	629251	1.9053	1.99803	8.41074	8.41074
22	YKL125W	RRN3	5.00976	211578	4841	0.0228805	0.680039	5.87561	0.940426	224981	1917	0.00852072	0.00893543	0.0131396	-76.106
23	YDR141C	DOP1	5.14878	373312	11731	0.0314241	0.933969	5.38293	1.23978	301111	5769	0.019159	0.0200915	0.021512	-46.4857
24	YKL033W	TTI1	4.05366	332716	40282	0.12107	3.59838	2.59512	1.25434	265252	126427	0.47663	0.499828	0.138904	-7.19924
25	YML046W	PRP39	4.41707	597990	385942	0.645399	19.1822	3.25366	1.38491	431789	162457	0.376242	0.394554	0.0205688	-48.6174
26	YNL124W	NAF1	5.30244	321639	12176	0.0378561	1.12514	2.5561	2.68538	119774	148656	1.24114	1.30154	1.15679	1.15679
27	YCR042C	TAF2	4.43415	519883	38002	0.0730972	2.17255	3.2122	3.20498	162211	275516	1.6985	1.78117	0.819852	-1.21973
28	YBR135W-2	CKS1	6.53902	421453	3090	0.00733178	0.217911	4.61463	2.16981	194235	206102	1.0611	1.11274	5.1064	5.1064
29	YGR095C	RRP46	5.42683	212591	13334	0.0627214	1.86417	1.61707	0.942424	225579	538734	2.38823	2.50446	1.34348	1.34348
30	YGL047W	ALG13	8.99756	1951094	42997	0.0220374	0.654982	3.52439	3.04258	641263	207743	0.323959	0.339726	0.51868	-1.92797
31	YDL087C	LUC7	6.62195	902938	41607	0.0460796	1.36955	5.35122	1.8252	494705	128021	0.258783	0.271378	0.198151	-5.04666
32	YLR310C-2	CDC25	2.3122	249955	161250	0.645116	19.1738	1.56585	1.34331	186074	177438	0.953588	1	0.0521546	-19.1738
33	YHR023W	MYO1	6.11707	280848	2553	0.00909033	0.270177	3.86585	0.793134	354099	18080	0.0510592	0.0535442	0.198182	-5.04587
34	YDR489W	SLD5	2.69024	108473	253337	2.33548	69.4139	2.76341	2.15716	50285	324049	6.44425	6.75789	0.0973565	-10.2715
35	YJL072C	PSF2	0.673171	90818	144493	1.59102	47.2873	1.5561	0.629478	144275	262466	1.81921	1.90775	0.0403438	-24.787
36	YDL164c	CDC9	5.60976	589548	13154	0.022312	0.663145	5.30244	0.596138	988946	29354	0.0296821	0.0311268	0.0469381	-21.3047
37	YER093C	TSC11	1.90732	252823	117009	0.46281	13.7554	1.94146	0.98302	257190	105222	0.409122	0.429034	0.0311903	-32.0613
38	YKL112W	ABF1	4.07561	10202	15835	1.55215	54.3936	4.34634	0.889296	11472	31417	2.73858	5.95527	0.109485	-9.1337
39	YBR236C-1	ABD1	3.77561	284732	593672	2.08502	73.0677	4.29268	0.558387	509919	675971	1.32564	2.88272	0.0394527	-25.3468
40	YNR038w	DBP6	2.90732	687512	329296	0.478968	16.785	2.18293	1.46055	470720	366935	0.779519	1.69513	0.100991	-9.90192
41	YAL033W	POP5	1.76098	133719	158112	1.18242	41.4369	1.83902	1.02904	129946	204949	1.57719	3.42972	0.0827697	-12.0817
42	YGL065C	ALG2	4.4439	138463	120804	0.872464	30.5748	4.32683	0.834839	165856	208264	1.25569	2.7306	0.0893091	-11.1971
43	YOL133W	HRT1	4.53902	571194	124974	0.218794	7.66746	4.47317	0.896785	636935	359924	0.565087	1.22883	0.160266	-6.23965
44	YDL008W	APC11	6.07073	469065	928	0.0019784	0.0693315	6.15366	0.942397	497736	2676	0.00537634	0.0116913	0.168629	-5.93017
45	YHR072W-A	NOP10	3.96098	704523	298029	0.423022	14.8245	4.59024	1.10077	640029	364103	0.568885	1.23709	0.0834491	-11.9834
46	YDR324c	UTP4	6.05366	601998	1916	0.00318273	0.111536	4.43171	0.742027	811289	465689	0.574011	1.24823	11.1913	11.1913
47	YMR128W	ECM16	6.37317	437080	661	0.00151231	0.0529976	4.34634	0.740757	590045	107054	0.181434	0.394542	7.44454	7.44454
48	YBL018C	POP8	6.45366	471151	2512	0.00533162	0.186842	5.4878	0.952914	494432	9247	0.0187023	0.0406696	0.217668	-4.59415
49	YLL008W	DRS1	5.55854	226541	22997	0.101514	3.55746	2.36098	0.872093	259767	352784	1.35808	2.95325	0.830158	-1.20459
50	YDL102W	CDC2	4.82195	524579	168002	0.320261	11.2233	4.78293	1.16832	449003	151255	0.336869	0.732548	0.0652706	-15.3208
51	YBR140C	IRA1	7.02927	378816	552	0.00145717	0.0510653	5.74634	0.683983	553838	1047	0.00189044	0.00411093	0.0805033	-12.4219
52	YER168C	CCA1	5.44878	579167	26275	0.0453669	1.58984	5.81951	0.975955	593436	57396	0.0967181	0.210321	0.132291	-7.55911
53	YBR243C	ALG7	6.8	313681	1318	0.00420172	0.147246	5.39268	0.81796	383492	5195	0.0135466	0.0294581	0.200061	-4.99848
54	YDR449c	UTP6	5.42683	547004	15609	0.0285354	1	3.47073	1.61208	339316	481566	1.41923	3.08622	3.08622	3.08622
55	YDL207W	GLE1	6.09268	773643	12047	0.0155718	0.5457	2.90732	1.99321	388139	239652	0.617439	1.34267	2.46046	2.46046
56	YNL006W	LST8	6.0439	255484	1109	0.00434078	0.152119	6.56585	0.721061	354317	1560	0.00440284	0.00957433	0.0629398	-15.8882
57	YLR195C	NMT1	2.0122	321569	440865	1.37098	48.0449	2.17561	1.10212	291774	421851	1.44581	3.14404	0.0654397	-15.2812
58	YBR086C	IST2	5.75366	387491	1113	0.00287232	0.100658	6.43415	0.996805	388733	823	0.00211713	0.00460388	0.0457378	-21.8638
59	YKL022C	CDC16	5.75854	592109	10969	0.0185253	0.649203	5.93902	0.819906	722167	5911	0.00818509	0.0177991	0.0274169	-36.4739
60	YGL073W	HSF1	5.32927	893780	4200	0.00469914	0.164677	2.84634	1.86231	479932	62977	0.131221	0.28535	1.73278	1.73278
61	YOR340C	RPA43	6.3561	512463	1160	0.00226358	0.0793251	2.27561	2.3789	215420	49360	0.229134	0.49827	6.28137	6.28137
62	YAL034W-A	MTW1	1.28537	283475	63869	0.225307	7.8957	1.30976	1.33198	212822	97868	0.459858	1	0.126651	-7.8957
63	YGL018C	JAC1	6.00488	376195	5525	0.0146865	0.589076	7.22927	0.700118	537331	1842	0.00342806	0.0130347	0.0221274	-45.1928
64	YHR169W	DBP8	6.47561	307624	2269	0.00737589	0.295846	6.98049	0.654643	469911	7621	0.016218	0.0616667	0.208441	-4.79751
65	YKL009W	MRT4	6.0561	371408	12800	0.0344634	1.38233	2.64634	0.951333	390408	223730	0.573067	2.17901	1.57634	1.57634
66	YER112W	LSM4	6.26585	314471	6097	0.0193881	0.777656	5.56098	0.618375	508544	31783	0.062498	0.23764	0.305585	-3.27241
67	YDL153C	SAS10	5.51707	421972	15325	0.0363176	1.4567	3.18537	1.19308	353682	299487	0.846769	3.21973	2.21029	2.21029
68	YHR040W	BCD1	5.23659	180764	12305	0.0680722	2.73037	3.0122	0.994252	181809	534101	2.9377	11.1702	4.0911	4.0911
69	YDR235W	PRP42	6.26098	372473	4881	0.0131043	0.525613	6.60976	0.513615	725199	9577	0.013206	0.0502142	0.0955345	-10.4674
70	YBR256C	RIB5	5.65366	683323	831	0.00121612	0.0487783	5.56341	1.96003	348628	1836	0.00526636	0.0200246	0.410523	-2.43592
71	YLL018C	DPS1	5.36829	562290	6466	0.0114994	0.461241	3.25854	2.5315	222117	113539	0.511168	1.94365	4.21395	4.21395
72	YLR347C	KAP95	6.05122	253945	2138	0.00841915	0.337692	6.06585	0.621643	408506	2181	0.00533897	0.0203007	0.0601161	-16.6345
73	YBR252W	DUT1	5.5122	386487	7900	0.0204405	0.819869	5.44878	0.675386	572246	26418	0.0461655	0.175538	0.214105	-4.6706
74	YML069W	POB3	6.1122	331814	10445	0.0314785	1.2626	4.02683	0.792083	418913	88487	0.21123	0.803174	0.636127	-1.57201
75	YOR244W	ESA1	4.1878	270011	46011	0.170404	6.8349	3.62439	1.04732	257812	348185	1.35054	5.13524	0.751326	-1.33098
76	YBR142W	MAK5	5.9439	163153	9374	0.0574553	2.30453	2.13171	0.555396	293760	290939	0.990397	3.76585	1.63411	1.63411
77	YGR195W	SKI6	5.1561	480218	35098	0.0730876	2.93154	3.73171	0.837383	573475	715070	1.24691	4.7412	1.61731	1.61731
78	YMR093W	UTP15	6.2122	311939	978	0.00313523	0.125754	1.60732	2.25701	138209	35644	0.257899	0.980628	7.79799	7.79799
79	YJR017C	ESS1	4.62683	354676	209836	0.591627	23.7301	5.4439	0.542706	653532	186278	0.285033	1.0838	0.0456718	-21.8953
80	YDL108W	KIN28	4.26341	473131	122411	0.258725	10.3775	3.62927	1.34561	351611	373924	1.06346	4.04366	0.389658	-2.56635
81	YBR102C	EXO84	5.29268	345635	245709	0.710892	28.5138	4.50976	0.850744	406274	423408	1.04217	3.96273	0.138976	-7.19551
82	YOR048C	RAT1	6.26829	505987	12615	0.0249315	1	6.4561	0.735024	688395	18014	0.0261681	0.0995008	0.0995008	-10.0502
83	YKL078W	DHR2	6.32683	671734	3440	0.00512108	0.205406	3.20732	1.34196	500560	215428	0.430374	1.63644	7.96685	7.96685
84	YPL126W	NAN1	7.15854	451083	3387	0.0075086	0.301169	5.46098	1.23165	366244	96320	0.262994	1	3.32039	3.32039
85	YCL059C	KRR1	4.87561	221246	36546	0.165183	6.62547	4.55854	1.55959	141862	21190	0.149371	0.567962	0.085724	-11.6653
86	YDR021W	FAL1	5.64878	442548	13248	0.0299357	1.20072	5.7561	0.947312	467162	16374	0.0350499	0.133273	0.110994	-9.0095
87	YGL044C	RNA15	6.22439	453237	6966	0.0153694	0.616468	1.72439	3.46456	130821	254386	1.94453	7.39384	11.9939	11.9939
88	YOL022C	TSR4	4.15366	547256	329924	0.60287	24.1811	4.97805	0.994984	550015	47126	0.0856813	0.325792	0.013473	-74.2225
89	YPL043W	NOP4	3.68049	383544	353316	0.921188	36.9488	1.17805	1.38633	276662	475531	1.71882	6.53557	0.176882	-5.65349
90	YCL004W-2	PGS1	5.50976	578154	13546	0.0234297	0.939766	5.06585	2.16313	267276	157866	0.590648	2.24586	2.38981	2.38981
91	YDR170C	SEC7	5.52683	440926	8845	0.0200601	0.804608	5.74634	0.921481	478497	43093	0.0900591	0.342438	0.425596	-2.34965
92	YBL073W	YBL073W	6.3122	591912	7391	0.0124867	0.0354766	5.95122	1.20206	492413	7742	0.0157226	0.0251995	0.710314	-1.40783
93	YBR136W	MEC1	3.33171	423215	271897	0.642456	1.82532	3.28537	1.31923	320805	337615	1.0524	1.68674	0.924081	-1.08216
94	YDL045C	FAD1	4.95366	741103	243129	0.328064	0.932081	4.45854	2.0139	367994	484775	1.31734	2.11139	2.26524	2.26524
95	YCR072C	RSA4	5.09756	604816	292177	0.483084	1.37252	2.89024	1.39125	434728	367402	0.845131	1.35454	0.986902	-1.01327
96	YGR186W	TFG1	4.13659	992490	423964	0.427172	1.21366	4.46585	1.93578	512709	129879	0.253319	0.40601	0.334532	-2.98925
97	YDR527W	RBA50	5.01463	693366	223480	0.322312	0.915739	2.86585	2.11785	327391	737370	2.25226	3.60983	3.94199	3.94199
98	YOR159C	SME1	3.39756	745194	477520	0.6408	1.82061	5.16829	0.585273	1273241	119736	0.0940403	0.150724	0.0827875	-12.0791
99	YKL099C	UTP11	5.24146	959045	279183	0.291105	0.827076	2.9561	1.45309	660004	704985	1.06815	1.71199	2.06993	2.06993
100	YBL074C	AAR2	2.66341	288480	651337	2.25782	6.41484	2.64146	0.572866	503573	662198	1.315	2.10763	0.328555	-3.04363
101	YBR167C	POP7	3.10244	564898	404775	0.716545	2.03582	2.77561	1.22106	462631	534055	1.15439	1.8502	0.908826	-1.10032
102	YDL098C	SNU23	3.54878	462542	341462	0.738229	2.09743	3.43415	0.850552	543814	451674	0.830567	1.3312	0.634682	-1.57559
103	YDL015C	TSC13	4.9561	98625	127923	1.29706	3.68517	5.17805	0.220652	446970	73610	0.164687	0.263953	0.0716258	-13.9614
104	YGR216C	GPI1	2.75122	474338	319563	0.673703	1.9141	3.11463	1.15495	410701	919734	2.23942	3.58926	1.87517	1.87517
105	YLR424W	SPP382	2.57561	332948	15130	0.0454425	0.129109	5.12195	2.29406	145135	32679	0.225163	0.360882	2.79516	2.79516
106	YPL243W	SRP68	5.13415	987412	311910	0.315886	0.897483	1.39756	0.815696	1210514	255653	0.211194	0.338493	0.377158	-2.65141
107	YDL208W	NHP2	3.57073	423444	620015	1.46422	4.16008	2.93415	1.21178	349440	846629	2.42282	3.88319	0.933442	-1.0713
108	YBL077W	YBL077W	6.03171	582941	15323	0.0262857	0.0746818	5.9878	0.668795	871629	27925	0.0320377	0.0513488	0.687567	-1.4544
109	YBR168W	PEX32	5.79756	83702	15909	0.190067	0.540011	5.17073	0.494915	169124	63115	0.373188	0.59813	1.10763	1.10763
110	YDL103C	QRI1	7.60244	540312	16079	0.0297587	0.0845493	7.08537	0.758428	712410	23854	0.0334835	0.0536661	0.634731	-1.57547
111	YDL058W	USO1	7.91463	784638	8400	0.0107056	0.0304162	6.95854	0.763107	1028215	9571	0.00930836	0.0149191	0.490497	-2.03875
112	YML091c	RPM2	5.42927	557527	17933	0.0321653	0.0913866	1.11707	3.47622	160383	98829	0.616206	0.987631	10.8072	10.8072
113	YGL245W	GUS1	6.9878	875307	42881	0.0489897	0.139187	5.98537	1.28795	679611	136474	0.200812	0.321853	2.31237	2.31237
114	YHR197W	IPI2	4.61707	798977	302575	0.378703	1.07596	4.26585	1.17968	677283	525230	0.775496	1.24293	1.15519	1.15519
115	YPR144C	UTP19	5.90732	1425049	157621	0.110607	0.314253	1.6	4.65272	306283	193461	0.631641	1.01237	3.22151	3.22151
116	YDR190C	RVB1	3.66585	1140586	428717	0.375874	1.06792	4.07317	1.10876	1028705	712547	0.692664	1.11017	1.03957	1.03957
117	YBR049C	REB1	5.76829	769093	875	0.0011377	0.0032324	5.90488	1.04811	733791	4624	0.00630152	0.0100998	3.12456	3.12456
118	YBR170C	NPL4	4.46829	193174	271064	1.40321	3.98675	4.76585	1.95056	99035	219490	2.21629	3.55218	0.890996	-1.12234
119	YDL111C	RRP42	2.91463	808556	901388	1.11481	3.16736	4.25122	1.13896	709910	351621	0.495304	0.793853	0.250636	-3.98986
120	YBR055C	PRP6	5.80732	342038	48916	0.143013	0.553993	5.06829	0.934349	366071	26679	0.0728793	0.0937929	0.169304	-5.90655
121	YDL016C	YDL016C	5.90244	504540	40236	0.0797479	0.30892	5.68049	1.00063	504223	23143	0.0458983	0.0590695	0.191213	-5.22978
122	YDL139C	SCM3	3.33171	306770	600643	1.95796	7.58457	3.9	0.697068	440086	259932	0.590639	0.76013	0.100221	-9.97798
123	YDR177W	UBC1	4.82195	248971	262724	1.05524	4.08769	3.70732	1.51439	164403	125242	0.761799	0.980407	0.239843	-4.16939
124	YLL034c	RIX7	6.68537	309264	8754	0.0283059	0.109649	5.67805	1.03825	297871	10481	0.0351864	0.0452835	0.412987	-2.42139
125	YGR211W	ZPR1	6.74878	395553	8019	0.0202729	0.0785313	3.87073	4.15698	95154	530333	5.57342	7.17278	91.3366	91.3366
126	YBR143C	SUP45	1.80732	180790	341383	1.88828	7.31467	2.49024	0.904801	199812	390384	1.95376	2.51441	0.343749	-2.9091
127	YDL028C	MPS1	3.68537	294919	247748	0.840054	3.25413	2.66098	0.914092	322636	427190	1.32406	1.70402	0.523648	-1.90968
128	YDL193W	NUS1	2.50488	366537	375843	1.02539	3.97206	1.99268	1.58678	230994	455080	1.97009	2.53544	0.638318	-1.56662
129	YGR251w	YGR251w	5.67073	266054	2503	0.00940786	0.0364434	3.42439	0.654141	406723	1668643	4.10265	5.27996	144.881	144.881
130	YGR173w	GIR1	2.17073	283903	113266	0.39896	1.54546	4.22195	0.372553	762048	206157	0.27053	0.348162	0.225281	-4.4389
131	YKR079C-1	TRZ1	0.853659	114795	70559	0.614652	2.38099	0.607317	1.2964	88549	97319	1.09904	1.41443	0.59405	-1.68336
132	YBR087W	RFC5	4.68537	342713	127466	0.371932	1.44076	3.1878	1.35326	253250	370987	1.4649	1.88528	1.30853	1.30853
133	YBR070C	ALG14	6.48537	220545	3418	0.015498	0.0600347	4.29024	1.21154	182037	119437	0.656114	0.844394	14.0651	14.0651
134	YGL171W	ROK1	6.96341	328698	707	0.00215091	0.00833201	6.34878	0.869889	377862	2436	0.0064468	0.00829679	0.995773	-1.00425
135	YBL004W	UTP20	4.88537	592810	85583	0.144368	0.559242	2.51463	1.41785	418106	548150	1.31103	1.68725	3.01703	3.01703
136	YKL082C	RRP14	5.08537	258614	140453	0.543099	2.10381	2.47561	1.45766	177417	573231	3.23098	4.15815	1.97649	1.97649
137	YBR110W	ALG1	4.30244	376967	50787	0.134725	0.521887	4.21463	0.851116	442909	34677	0.0782937	0.100761	0.193071	-5.17945
138	YDL043C	PRP11	4.79024	494362	23326	0.047184	0.182777	4.2122	0.994136	497278	26887	0.0540683	0.0695839	0.380703	-2.62672
139	YBR237W	PRP5	2.28049	521533	701138	1.34438	5.20774	2.7439	0.799835	652051	516586	0.792248	1.01959	0.195784	-5.10766
140	YKL180W	RPL17A	2.6561	746743	890625	1.19268	4.6201	1.03659	2.01982	369708	441566	1.19436	1.5371	0.332699	-3.00572
141	YKR079C-2	TRZ1	5.99756	863770	47838	0.0553828	0.214537	7.96585	0.789372	1094250	28838	0.0263541	0.0339168	0.158093	-6.3254
142	YIL021W	RPB3	1.79756	68604	18744	0.27322	7.00678	2.33902	1.55808	44031	20784	0.472031	2.73066	0.389716	-2.56597
143	YJR058C	APS2	5.39268	1021077	53371	0.0522693	1.34046	5.00488	1.53433	665488	26224	0.0394057	0.227958	0.17006	-5.88027
144	YHR088W	RPF1	5.11463	514390	416103	0.808925	20.745	4.28537	1.02659	501066	325126	0.648869	3.75365	0.180942	-5.52663
145	YKL088W	CAB3	3.87073	340797	407668	1.19622	30.6773	3.65854	0.933568	365048	111618	0.305763	1.76881	0.0576586	-17.3435
146	YJL039C	NUP192	1.84878	541139	280	0.000517427	0.0132695	2.46829	1.08117	500513	192	0.000383606	0.00221913	0.167235	-5.9796
147	YIL046W	MET30	4.92439	795074	15843	0.0199264	0.511017	3.69512	2.40553	330519	362049	1.0954	6.33677	12.4003	12.4003
148	YDL060W	TSR1	4.65854	699211	142780	0.204202	5.23679	3.98537	0.900873	776148	843087	1.08625	6.28383	1.19994	1.19994
149	YLR167W	RPS31	6.8561	1212515	506	0.000417314	0.0107021	6.57561	1.16625	1039672	153	0.000147162	0.000851318	0.0795468	-12.5712
150	YGL108C	YGL108C	4.26341	292724	10416	0.035583	0.912533	3.89024	0.945262	309675	44445	0.143521	0.830259	0.90984	-1.09909
151	YJR067C	YAE1	5.89512	1174330	25170	0.0214335	0.549666	5.9	2.18009	538661	66652	0.123736	0.715805	1.30225	1.30225
152	YHR143W-A	RPC10	2.93171	785366	52193	0.0664569	1.7043	1.63171	3.54586	221488	128291	0.579223	3.35076	1.96606	1.96606
153	YLR010C	TEN1	4.58049	639888	9944	0.0155402	0.398532	3.44878	2.0475	312522	21263	0.0680368	0.393587	0.987593	-1.01256
154	YJL090C	DPB11	4.8439	765199	289587	0.378447	9.70533	4.00976	4.19738	182304	276391	1.5161	8.7705	0.903679	-1.10659
155	YIL147C	SLN1	2.58537	768832	287993	0.374585	9.6063	1.25122	3.58488	214465	43366	0.202205	1.16974	0.121768	-8.21233
156	YCR013C-1	YCR013C	4.87317	423492	264	0.000623388	0.0159869	5.39024	1.2334	343353	175	0.00050968	0.00294845	0.184429	-5.42214
157	YDR164C	SEC1	5.32195	757191	999866	1.32049	33.8643	3.04634	3.99757	189413	668570	3.52969	20.419	0.602965	-1.65847
158	YJL042W	MHP1	7.20244	1432408	2092	0.00146048	0.0374542	6.80976	1.78979	800324	3521	0.00439947	0.0254505	0.679511	-1.47165
159	YJR068W	RFC2	6.19268	724636	2868	0.00395785	0.1015	4.6561	1.49073	486096	2540	0.00522531	0.0302279	0.297813	-3.35781
160	YHR165C	PRP8	5.31463	567866	2303	0.00405553	0.104005	3.43659	2.35687	240941	1888	0.00783594	0.0453302	0.435847	-2.29438
161	YLR022C	SDO1	2.36829	288626	12239	0.0424044	1.08747	2.56098	2.78143	103769	50588	0.487506	2.82018	2.59335	2.59335
162	YJL091C	GWT1	5.59268	611482	281503	0.460362	11.8061	4.03902	2.24058	272912	314935	1.15398	6.67567	0.565445	-1.76852
163	YBR253W-2	SRB6	5.54634	695296	137404	0.197619	5.06799	1.7122	3.67118	189393	277579	1.46562	8.47851	1.67295	1.67295
164	YGR283c	YGR283C	2.96585	621923	162039	0.260545	6.68173	2.46341	2.59711	239467	202459	0.845457	4.89089	0.731981	-1.36616
165	YIL150C	MCM10	5.34634	1093423	332	0.000303634	0.00778674	5.19268	2.04033	535904	291	0.000543008	0.00314125	0.40341	-2.47886
166	YLR105C	SEN2	6.47317	1163380	223	0.000191683	0.00491574	6.5439	1.75476	662985	225	0.000339374	0.00196325	0.39938	-2.50388
167	YKR062W	TFA2	5.20976	730698	311	0.00042562	0.0109151	2.52927	3.76017	194326	368	0.00189372	0.010955	1.00366	1.00366
168	YDR267C	CIA1	5.2878	304480	110827	0.363988	1.39331	4.64634	1.24231	245092	201279	0.821239	2.77153	1.98917	1.98917
169	YHR074W	QNS1	5.73902	162385	82016	0.505071	1.93337	5.32195	1.1717	138589	119001	0.858661	2.89783	1.49885	1.49885
170	YJL202C	YJL202C	7.21951	355006	18744	0.0527991	0.20211	6.16829	0.96452	368065	20784	0.0564683	0.19057	0.942904	-1.06055
171	YKL111C	YKL111C	3.80244	154180	53371	0.34616	1.32507	6.1561	0.382714	402860	26224	0.0650946	0.219683	0.165789	-6.03175
172	YIR006C	PAN1	5.70732	463162	416103	0.898396	3.43898	4.14634	2.33766	198131	325126	1.64096	5.53797	1.61035	1.61035
173	YDR478W	SNM1	4.95366	197067	407668	2.06868	7.91871	6.13659	0.523153	376691	111618	0.296312	1	0.126283	-7.91871
174	YJR076C	CDC11	5.94878	469283	142780	0.304251	1.16465	5.65366	2.98164	157391	843087	5.35664	18.0777	15.5221	15.5221
175	YDR327W	YDR327W	3.2878	139202	731235	5.25305	20.1082	7.13659	0.228371	609544	22366	0.036693	0.123832	0.00615831	-162.382
176	YCR013C-2	YCR013C	8.27805	912045	45243	0.0496061	0.189888	8.36585	1.26711	719781	49531	0.068814	0.232235	1.22301	1.22301
177	YDR376W	ARH1	6	397342	1620	0.00407709	0.0156067	6.13902	1.05299	377345	5887	0.0156011	0.052651	3.37361	3.37361
178	YHR101C	BIG1	6.25122	557425	10416	0.0186859	0.071528	4.98293	1.65182	337461	44445	0.131704	0.444478	6.21404	6.21404
179	YJL203W	PRP21	6.43659	440680	12467	0.0282904	0.108293	5.7439	0.932173	472745	17581	0.0371892	0.125507	1.15896	1.15896
180	YKL203C	TOR2	5.06098	175221	25170	0.143647	0.549868	4.92439	0.826534	211995	66652	0.314404	1.06106	1.92966	1.92966
181	YIR015W	RPR2	5.67317	199790	52193	0.261239	1	4.79512	1.2558	159094	128291	0.806385	2.72141	2.72141	2.72141
182	YKL154W	SRP102	4.61951	309514	289587	0.935618	3.58146	3.73902	3.00033	103160	276391	2.67925	9.04198	2.52466	2.52466
183	YJR022W	LSM8	7.30732	491317	2092	0.00425794	0.016299	6.47561	1.32282	371415	3521	0.00947996	0.0319932	1.96289	1.96289
184	YKR022C	NTR2	7.70488	380913	2868	0.00752928	0.0288214	6.89512	0.829912	458980	2540	0.00553401	0.0186763	0.648002	-1.54321
185	YJL001W	PRE3	7.8439	407118	2303	0.00565684	0.0216538	6.96585	0.744273	547001	1888	0.00345155	0.0116484	0.537935	-1.85896
186	YLR002c	NOC3	6.86341	389224	12239	0.0314446	0.120367	5.69756	0.803458	484436	50588	0.104427	0.352421	2.92789	2.92789
187	YKL108W	SLD2	5.96341	2291	281503	122.873	470.348	4.84878	0.753866	3039	314935	103.631	349.737	0.74357	-1.34486
188	YLR196w	PWP1	7.31463	254926	22729	0.0891592	0.341293	3.27073	2.07326	122959	343363	2.7925	9.42419	27.6132	27.6132
189	YHR174W	ENO2	3.9439	293287	162039	0.552493	2.11489	3.77561	1.96576	149198	202459	1.35698	4.57957	2.16539	2.16539
190	YLR117C	CLF1	4.43415	302593	243288	0.804011	3.07768	3.87073	1.8378	164650	157189	0.954686	3.2219	1.04686	1.04686
191	YDR325W	YCG1	6.52927	400477	1504	0.00375552	0.0366556	6.68537	0.980468	408455	3768	0.00922501	0.0488256	1.33201	1.33201
192	YDR240C	SNU56	5.34146	340940	77050	0.225993	2.20579	5.47805	0.640033	532691	86523	0.162426	0.859681	0.389737	-2.56583
193	YDR062W	LCB2	6.10488	518743	3325	0.00640972	0.0625619	3.03902	3.74427	138543	19278	0.139148	0.736476	11.772	11.772
194	YMR268C	PRP24	3.38293	614449	504351	0.820818	8.01157	3.52195	1.27068	483560	416444	0.861204	4.55813	0.568944	-1.75764
195	YDR243C-1	PRP28	6.3122	566177	8216	0.0145114	0.141638	6.58293	1.07456	526891	13119	0.0248989	0.131783	0.930427	-1.07478
196	YOR122C	PFY1	6.73659	409847	5635	0.013749	0.134197	4.53415	0.867441	472478	89269	0.188938	1	7.45174	7.45174
197	YMR047C	NUP116	5.15122	330509	357405	1.08138	10.5547	4.86829	1.31332	251659	286658	1.13907	6.02882	0.571196	-1.75071
198	YDR118W	APC4	5.09512	459660	128392	0.279319	2.72629	5.30732	0.669756	686310	66010	0.096181	0.509062	0.186723	-5.35552
199	YNL088W	TOP2	3.29512	269858	255547	0.946968	9.24285	2.7122	0.813386	331771	316625	0.954348	5.05112	0.54649	-1.82986
200	YPR110C	RPC40	5.00244	730307	74823	0.102454	1	4.93659	1.199	609098	94512	0.155167	0.82126	0.82126	-1.21764
201	YNL245C	CWC25	5.92927	384380	551	0.00143348	0.0139914	2.26098	1.04991	366108	311610	0.851142	4.50488	321.975	321.975
202	YDL217C	TIM22	6.4439	796932	25952	0.0325649	0.317848	6.04634	1.61754	492683	17331	0.0351768	0.186182	0.585756	-1.70719
203	YDR166C	SEC5	7.04146	347477	48176	0.138645	1.35324	5.62927	0.893772	388776	182869	0.470371	2.48955	1.8397	1.8397
204	YKL139W	CTK1	5.44146	486140	284307	0.584825	5.70817	4.21707	1.27653	380830	283353	0.744041	3.93802	0.689892	-1.4495
205	YLR115W	CFT2	7.00976	540524	15418	0.0285242	0.278409	6.38293	1.06845	505897	26340	0.0520659	0.275572	0.989809	-1.0103
206	YOL078W	AVO1	7.66829	344993	774	0.00224352	0.0218978	6.98293	0.913262	377759	984	0.00260483	0.0137867	0.629593	-1.58833
207	YLR355C	ILV5	5.4878	109560	11959	0.109155	1.0654	2.29024	1.69466	64650	1046350	16.1848	85.6622	80.4037	80.4037
208	YOL144W	NOP8	7.20244	473701	4552	0.00960944	0.0937925	4.06585	1.24444	380653	66795	0.175475	0.928743	9.9021	9.9021
209	YDL209C	CWC2	7.67073	437131	327	0.00074806	0.00730141	6.19024	0.985262	443670	841	0.00189555	0.0100327	1.37407	1.37407
210	YDL220C	CDC13	6.03171	440433	973	0.00220919	0.0215627	6.66829	0.424434	1037694	531	0.000511712	0.00270836	0.125604	-7.96154
211	YDR208W	MSS4	3.87561	547074	236407	0.43213	4.21779	3.8878	1.0776	507678	159834	0.314833	1.66633	0.395073	-2.53118
212	YKL141W	SDH3	1.95366	548111	302044	0.551064	5.37863	1.6122	1.81161	302554	84846	0.280433	1.48426	0.275954	-3.62379
213	YLR298C	YHC1	5.11463	633432	146153	0.230732	2.25205	4.52195	1.24513	508729	124559	0.244844	1.29589	0.575429	-1.73784
214	YOL102C	TPT1	3.64878	492617	195295	0.396444	3.86948	2.46829	1.10679	445085	160810	0.361302	1.91228	0.494196	-2.02349
215	YPR112C	MRD1	6.32439	484706	2970	0.00612743	0.0598065	3.29756	1.35973	356472	614719	1.72445	9.12709	152.61	152.61
216	YDR044W	HEM13	7.47805	1085943	641	0.00059027	0.00108163	7.4878	1.81449	598485	716	0.00119635	0.00172627	1.59598	1.59598
217	YDR236C	FMN1	1.64878	425363	169808	0.399207	0.731522	2.0122	2.12595	200081	163457	0.816954	1.17882	1.61146	1.61146
218	YKL165C	MCD4	7.4	584028	513	0.000878383	0.00160958	4.9122	0.989249	590375	3392	0.0057455	0.00829041	5.15067	5.15067
219	YLR438W	CAR2	2.52195	391425	315392	0.805753	1.47649	2.38049	1.42812	274085	407536	1.4869	2.1455	1.45311	1.45311
220	YOR103C	OST2	7.33171	401144	2767	0.00689777	0.0126397	5.14878	0.872667	459676	29240	0.06361	0.0917854	7.26166	7.26166
221	YLR457C	NBP1	5.4878	248099	6963	0.0280654	0.0514281	4.6439	0.927171	267587	81827	0.305796	0.441245	8.57985	8.57985
222	YGR278W	CWC22	4.60488	308914	168581	0.545721	1	4.79268	0.650156	475138	248445	0.52289	0.754499	0.754499	-1.32538
223	YNL310C-1	ZIM17	0.343902	29044	49074	1.68964	3.09616	0.353659	1.10115	26376	67897	2.5742	3.71441	1.19968	1.19968
224	YDR052C	DBF4	6.2561	559939	728	0.00130014	0.00238243	5.63171	1.35325	413773	3986	0.0096333	0.0139003	5.8345	5.8345
225	YDR243C-2	PRP28	1.49268	266305	257299	0.966182	1.77047	2.0878	0.895453	297397	313332	1.05358	1.52025	0.858675	-1.16459
226	YML049C	RSE1	3.16829	602786	606199	1.00566	1.84281	3.12683	1.01337	594834	249429	0.419325	0.605061	0.328336	-3.04566
227	YMR028W	TAP42	2.9878	312162	160294	0.513496	0.940949	2.49512	0.987973	315962	218971	0.69303	1	1.06276	1.06276
228	YML114C	TAF65	3.40244	332096	555261	1.67199	3.06381	2.3	1.08474	306153	457685	1.49496	2.15713	0.704067	-1.42032
229	YHR070W	TRM5	6.19024	336258	2624	0.00780353	0.0142995	5.14146	0.635081	529473	58168	0.10986	0.158522	11.0858	11.0858
230	YPR082C	DIB1	0.173171	4389	2017	0.459558	0.842111	0.214634	0.479253	9158	10880	1.18803	1.71426	2.03567	2.03567
231	YML064C	TEM1	7.10244	549621	31945	0.0581219	0.106505	6.43171	0.761316	721935	25156	0.0348452	0.0502796	0.472088	-2.11825
232	YOR287C	RRP36	4.26585	515580	707632	1.3725	2.51501	3.39512	1.13916	452596	762370	1.68444	2.43054	0.966413	-1.03475
233	YLR223C	IFH1	0.443902	40442	67584	1.67113	3.06225	0.534146	0.556669	72650	92925	1.27908	1.84563	0.602705	-1.65919
234	YNL149C	PGA2	0.265854	11371	72524	6.37798	11.6872	0.670732	0.0956149	118925	50474	0.424419	0.612411	0.0523999	-19.084
235	YNL310C-2	ZIM17	2.9878	247985	129442	0.521975	0.956486	3.33902	0.601123	412536	103365	0.25056	0.361543	0.377991	-2.64557
236	YPR168W	NUT2	1.50488	297746	714126	2.39844	4.39499	1.99756	0.813009	366227	317413	0.866711	1.25061	0.284554	-3.51427
237	YDR308C	SRB7	4.41707	758280	586189	0.773051	1.41657	4.55854	1.66407	455679	574353	1.26043	1.81873	1.2839	1.2839
238	YLR314C	CDC3	3.01951	328750	1790148	5.44532	9.9782	2.34634	1.04812	313656	1901278	6.06167	8.74662	0.876573	-1.14081
239	YMR059W	SEN15	3.11951	442588	322147	0.727871	1.33378	3.22927	0.879825	503041	510897	1.01562	1.46547	1.09874	1.09874
240	YOR336W	KRE5	5.81951	799238	26590	0.0332692	0.0609637	5.33171	1.10645	722345	40498	0.0560646	0.0808979	1.32698	1.32698
241	YNR054C	ESF2	3.32683	662180	1104204	1.66753	3.05564	3.65122	1.43232	462312	1039999	2.24956	3.24598	1.06229	1.06229
242	YOR095C	RKI1	5.64146	632344	46787	0.0739898	0.135582	5.20732	1.0885	580929	64377	0.110817	0.159903	1.17938	1.17938
243	YMR308C	PSE1	4.79268	503362	16141	0.0320664	0.0958954	6.03902	2.36649	212704	8377	0.0393834	0.0175673	0.183192	-5.45875
244	YOL010W	RCL1	3.66585	572805	590744	1.03132	3.08418	3.97317	1.27899	447859	1550401	3.46181	1.54417	0.500673	-1.99731
245	YML125c	PGA3	4.86098	641216	89268	0.139217	0.416331	4.48537	1.51113	424328	613015	1.44467	0.644408	1.54783	1.54783
246	YNL313C	EMW1	5.0122	319293	119531	0.374361	1.11954	4.40488	1.00283	318393	1068152	3.35482	1.49645	1.33666	1.33666
247	YOL026C	MIM1	2.74634	725355	543400	0.74915	2.24035	1.69268	3.73113	194406	448017	2.30454	1.02796	0.458839	-2.17942
248	YER008C	SEC3	2.9878	751916	672124	0.893882	2.67318	3.47317	2.55365	294447	760730	2.58359	1.15243	0.431109	-2.3196
249	YNL002C	RLP7	2.46585	623552	592400	0.950041	2.84112	2.40732	2.16383	288170	810982	2.81425	1.25532	0.441839	-2.26327
250	YOL034W	SMC5	4.18537	319765	106926	0.334389	1	3.76829	1.0831	295230	661864	2.24186	1	1	1
251	YOR361C	PRT1	2.57073	69081	587325	8.50198	25.4254	3.2561	0.835654	82667	1200838	14.5262	6.47954	0.254845	-3.92395
252	YLR249W-1	YEF3	4.87073	334807	71612	0.21389	0.639645	4.03415	1.38725	241345	375813	1.55716	0.694585	1.08589	1.08589
253	YOL077C	BRX1	4.73902	122678	11713	0.0954776	0.285528	1.44634	1.45049	84577	323901	3.82966	1.70825	5.98278	5.98278
254	YDR373W	FRQ1	4.21463	474323	297455	0.627115	1.8754	2.80488	1.53221	309568	910491	2.94117	1.31193	0.699547	-1.4295
255	YOL069W	NUF2	4.40244	864027	68008	0.0787105	0.235386	1.35122	2.48224	348083	901349	2.58947	1.15505	4.90706	4.90706
256	YML043C-1	RRN11	5.14634	359482	168664	0.469186	1.40311	4.44878	1.20972	297161	547641	1.84291	0.822046	0.585872	-1.70686
257	YNL038W	GPI15	2.7122	783627	467893	0.597086	1.7856	2.46829	2.89455	270725	639222	2.36115	1.05321	0.589835	-1.69539
258	YOL123W	HRP1	3.82439	639345	1298926	2.03165	6.07571	3.24634	1.96065	326088	1600637	4.9086	2.18952	0.360374	-2.7749
259	YOR145c	PNO1	6.29268	718508	35585	0.0495262	0.14811	7.12683	2.15118	334007	2838	0.00849683	0.00379008	0.0255897	-39.0782
260	YPL204W	HRR25	2.81951	445607	132077	0.296398	0.886386	1.54634	2.07811	214429	307360	1.43339	0.639375	0.721328	-1.38633
261	YML043C-2	RRN11	6.99024	566938	9788	0.0172647	0.0516305	7.48049	1.78137	318260	3074	0.00965877	0.00430837	0.0834464	-11.9837
262	YLR383W	RHC18	6.40244	412475	7467	0.0181029	0.0541372	5.7439	1.46637	281289	8588	0.0305309	0.0136186	0.251556	-3.97526
263	YBR257W-1	POP4	6.16341	385420	5466	0.0141819	0.0424114	4.88049	1.18264	325897	14136	0.0433757	0.0193481	0.4562	-2.19202
264	YOR004W	UTP23	3.87805	657387	862465	1.31196	3.92345	2.39024	2.24478	292852	595822	2.03455	0.907528	0.231309	-4.32323
265	YOR335C	ALA1	0.246341	25240	1331	0.0527338	0.157702	0.265854	2.71515	9296	2107	0.226657	0.101102	0.641097	-1.55983
266	YPR169w	JIP5	5.7561	614387	26383	0.042942	0.128419	7	1.81849	337856	10523	0.0311464	0.0138931	0.108186	-9.24337
267	YBR257W-2	POP4	3.39024	197730	584029	2.95367	8.83302	3.54146	2.3627	83688	473213	5.65449	2.52223	0.285546	-3.50207
268	YNL263C	YIF1	4.83659	199463	25412	0.127402	1.25879	5.9561	2.94002	67844	16657	0.245519	0.435592	0.34604	-2.88984
269	YOR057W	SGT1	6.17805	266550	5793	0.0217333	0.214735	6.0561	0.465184	572999	60388	0.105389	0.186978	0.870742	-1.14845
270	YPR048W	TAH18	5.03902	52809	7911	0.149804	1.48013	4.64878	1.01312	52125	57859	1.11	1.96934	1.33051	1.33051
271	YML092C	PRE8	5.61707	101591	19675	0.193669	1.91354	5.67317	0.448472	226527	165513	0.730655	1.2963	0.677439	-1.47615
272	YGL207W	SPT16	6.64146	337377	884	0.00262021	0.0258889	2.42927	1.46722	229943	605629	2.63382	4.67284	180.496	180.496
273	YPL012W	RRP12	5.79024	303592	722	0.00237819	0.0234976	3.58293	0.777665	390389	752362	1.92721	3.4192	145.512	145.512
274	YDL150W	RPC53	5.70488	372369	7414	0.0199104	0.196724	3.35122	1.42308	261665	1106261	4.22778	7.50079	38.1286	38.1286
275	YDR045C	RPC11	5.17317	395333	50994	0.12899	1.27448	2.17561	3.8257	103336	1034698	10.0129	17.7647	13.9387	13.9387
276	YOR060C	SLD7	5.24146	45950	2254	0.0490533	0.484669	5.6122	0.391011	117516	32531	0.276822	0.491129	1.01333	1.01333
277	YLR249W-2	YEF3	5.57073	154570	664	0.00429579	0.0424444	5.65854	0.579776	266603	2867	0.0107538	0.0190791	0.449508	-2.22465
278	YMR213W	CEF1	5.21463	464843	31154	0.0670205	0.662193	4.42927	1.69785	273783	62529	0.228389	0.4052	0.611907	-1.63424
279	YNL290W	RFC3	5.93659	233855	2228	0.00952727	0.0941338	5.16585	0.814996	286940	7963	0.0277514	0.0492357	0.52304	-1.9119
280	YOR063W	RPL3	3.94634	379304	87434	0.230512	2.27756	4.02683	0.881127	430476	216265	0.502386	0.891317	0.391347	-2.55528
281	YPL011C	TAF3	3.7561	66107	35167	0.531971	5.25612	1.64146	1.733	38146	618077	16.2029	28.7467	5.46919	5.46919
282	YPL228W	CET1	4.60976	316405	93341	0.295005	2.91478	2.17805	3.40873	92822	1173386	12.6412	22.4277	7.69447	7.69447
283	YNL258C	DSL1	4.50488	130799	53717	0.410684	4.05774	4.32439	0.333973	391645	856858	2.18784	3.8816	0.956592	-1.04538
284	YOR110W	TFC7	0.207317	11238	6218	0.553301	5.46687	0.187805	1.58148	7106	7019	0.987757	1.75245	0.320558	-3.11956
285	YNL312W	RFA2	6.91707	504504	7344	0.0145569	0.143829	6.02683	0.803632	627780	13830	0.02203	0.039085	0.271747	-3.6799
286	YOR143C	THI80	6.18293	581879	14107	0.0242439	0.239541	5.81707	0.985566	590401	35798	0.0606334	0.107574	0.449084	-2.22676
287	YPR175W	DPB2	5.31951	508527	191685	0.376942	3.72436	4.25854	1.81951	279485	136245	0.487486	0.864882	0.232223	-4.3062
288	YDR201W	SPC19	3.99512	334483	111805	0.334262	3.30266	2.87073	1.60293	208670	274444	1.31521	2.3334	0.70652	-1.41539
289	YMR240C	CUS1	6.91707	685783	69408	0.10121	1	3.72927	0.952607	719901	231376	0.3214	0.570217	0.570217	-1.75372
290	YPR033C	HTS1	6.85366	577517	14274	0.0247162	0.244207	1.59512	3.00304	192311	108395	0.563644	1	4.09489	4.09489
291	YOR149C	SMP3	3.83902	387940	245323	0.632374	6.24814	2.77317	1.89932	204252	347350	1.7006	3.01714	0.482886	-2.07088
292	YPL151C	PRP46	6.71463	454047	4357	0.00959592	0.0948121	5.63171	1.11702	406479	3653	0.00898693	0.0159443	0.168168	-5.94645
293	YNL182C	IPI3	1.7122	374122	281477	0.752367	7.43373	1.19268	1.26517	295708	168578	0.570083	1.01142	0.136059	-7.34978
294	YER023W	PRO3	2.28049	464297	334159	0.71971	7.11106	1.69756	2.58273	179770	162223	0.902392	1.601	0.225142	-4.44165
295	YDR398W	UTP5	6.31707	455003	758	0.00166592	0.0164601	1.75366	4.49612	101199	18501	0.182818	0.32435	19.7052	19.7052
296	YNL282W	POP3	5.43415	583892	3968	0.00679578	0.0671454	5.84634	1.46519	398509	1052	0.00263984	0.00468352	0.0697519	-14.3365
297	YLL004W	ORC3	1.85854	153341	107505	0.701085	1.16437	2.33171	1.5337	99981	56812	0.568228	0.673627	0.578535	-1.7285
298	YNR026C	SEC12	3.16341	66186	215544	3.25664	5.40866	4.24878	0.402361	164494	160766	0.977337	1.15862	0.214216	-4.66818
299	YGL075C	MPS2	4.01951	546168	197435	0.361491	0.600368	2.29024	2.35795	231628	104153	0.449656	0.533062	0.887893	-1.12626
300	YFL029C	CAK1	2.1561	358091	429156	1.19846	1.9904	2.37805	1.21092	295719	263221	0.890105	1.05521	0.530148	-1.88627
301	YLR066W	SPC3	2.96829	251870	237668	0.943614	1.56716	1.37073	4.4984	55991	83250	1.48685	1.76264	1.12473	1.12473
302	YGR175C	ERG1	1.69756	30911	527533	17.0662	28.3437	1.84878	1.22677	25197	709956	28.1762	33.4026	1.17848	1.17848
303	YER171W	RAD3	2.33902	464980	509570	1.0959	1.82007	1.47317	4.60048	101072	149289	1.47706	1.75103	0.962066	-1.03943
304	YOR218C	YOR218C	4.27561	574581	116925	0.203496	0.337968	4.16098	1.52642	376423	166005	0.441007	0.522808	1.54692	1.54692
305	YGR046W	TAM41	2.26829	426919	197671	0.463018	0.768983	2.06829	1.56135	273430	252622	0.9239	1.09527	1.42431	1.42431
306	YKR086W	PRP16	2.02927	358560	183357	0.51137	0.849288	1.12195	0.789721	454034	82842	0.182458	0.216301	0.254685	-3.92641
307	YNL163C	RIA1	2.17561	477826	223471	0.467683	0.776731	1.56585	1.28432	372047	219769	0.590702	0.70027	0.901561	-1.10919
308	YER009W	NTF2	2.19268	396889	295239	0.743883	1.23545	1.77561	1.96812	201659	331685	1.64478	1.94987	1.57827	1.57827
309	YGR065C	VHT1	7.38537	355107	300	0.000844816	0.00140308	6.61707	1.33388	266222	463	0.00173915	0.00206174	1.46944	1.46944
310	YLR100W	ERG27	3.88537	335758	262054	0.780485	1.29624	2.77073	1.39816	240142	332291	1.38373	1.64039	1.2655	1.2655
311	YGL142C	GPI10	7.26341	416061	1640	0.00394173	0.00654646	6.66098	0.868389	479118	1730	0.0036108	0.00428056	0.653875	-1.52935
312	YLR103C	CDC45	3.78293	388069	96006	0.247394	0.410874	3.32195	1.18925	326315	147140	0.450914	0.534553	1.30101	1.30101
313	YML127W	RSC9	4.60244	558254	306901	0.549752	0.913032	2.74878	1.87621	297543	237131	0.796964	0.944791	1.03478	1.03478
314	YPR086W	SUA7	2.44878	374242	258079	0.689605	1.1453	2.54878	1.18223	316556	284833	0.899787	1.06669	0.931359	-1.0737
315	YGR098C	ESP1	1.83659	320194	209561	0.654481	1.08697	1.72683	1.78862	179017	253485	1.41598	1.67863	1.54432	1.54432
316	YLR132C	USB1	6.7439	314206	133091	0.423579	0.703483	4.53171	1.27262	246896	196605	0.796307	0.944012	1.34191	1.34191
317	YKR008W	RSC4	6.02439	322698	2028	0.00628451	0.0104374	1.78293	4.05435	79593	213845	2.68673	3.18509	305.162	305.162
318	YLR147C	SMD3	2.04634	441883	315236	0.713392	1.18481	2.45122	0.873504	505874	363527	0.718612	0.851906	0.719024	-1.39077
319	YKL189W	HYM1	4.88293	348038	98935	0.284265	0.638448	3.67073	1.27098	273835	248115	0.906075	0.65919	1.03249	1.03249
320	YMR211W	DML1	3.82683	227682	93341	0.409962	0.920759	3.16829	0.56445	403370	318927	0.790656	0.57522	0.624724	-1.60071
321	YPR094W	RDS3	5.9878	200449	2043	0.0101921	0.0228911	5.65366	0.35406	566144	12979	0.0229253	0.0166786	0.728608	-1.37248
322	YGR147C	NAT2	4.56098	82631	40751	0.493168	1.10764	4.44878	0.36482	226498	291225	1.28577	0.935429	0.844526	-1.1841
323	YHR072W	ERG7	1.9439	263233	263281	1.00018	2.24637	1.99756	0.967125	272181	796523	2.92645	2.12906	0.947776	-1.0551
324	YLR086W	SMC4	1.76341	237996	114363	0.480525	1.07924	1.53902	1.59551	149166	363770	2.43869	1.7742	1.64394	1.64394
325	YGR030C	POP6	1.68293	257953	159405	0.617961	1.38792	0.943902	3.8497	67006	284488	4.24571	3.08885	2.22553	2.22553
326	YLR163C	MAS1	2.14146	253106	216944	0.857127	1.92507	1.58049	1.14646	220772	432295	1.95811	1.42457	0.740006	-1.35134
327	YKR068C	BET3	5.26829	232249	5356	0.0230615	0.0517952	3.56829	1.3448	172701	357526	2.0702	1.50612	29.0784	29.0784
328	YMR218C	TRS130	3.37317	254431	93904	0.369075	0.828927	2.88049	0.979768	259685	340157	1.30988	0.95297	1.14964	1.14964
329	YPR186C	PZF1	4.22683	334391	65028	0.194467	0.436765	4.17073	0.756467	442043	367957	0.832401	0.605591	1.38654	1.38654
330	YGR255C	COQ6	4.04634	90891	4550	0.05006	0.112433	4.26829	0.525111	173089	42124	0.243366	0.177054	1.57476	1.57476
331	YML098W	TAF13	4.38049	439065	37736	0.0859463	0.193032	2.17073	1.92875	227642	712196	3.12858	2.27611	11.7914	11.7914
332	YHR058C	MED6	2.38293	44367	192	0.00432754	0.00971949	1.14878	3.66821	12095	214	0.0176933	0.0128723	1.32437	1.32437
333	YHR036W	BRL1	5.01707	515084	147161	0.285703	0.641678	4.43415	1.0653	483512	120017	0.248219	0.180585	0.281427	-3.55333
334	YGR099W	TEL2	3.78537	188217	139731	0.742393	1.66739	3.07073	1.61586	116481	368019	3.15948	2.29859	1.37856	1.37856
335	YNL161W	CBK1	2.20244	341149	341602	1.00133	2.24894	1.62195	3.04271	112120	212150	1.89217	1.3766	0.612108	-1.6337
336	YLR419w	YLR419W	2.07561	362787	410269	1.13088	2.53992	2.05854	1.53658	236101	520576	2.20489	1.60411	0.631558	-1.58338
337	YGR172C	YIP1	2.87317	364628	389910	1.06934	2.40169	4.39512	1.496	243736	350778	1.43917	1.04703	0.435956	-2.29381
338	YGL048C	RPT6	1.66098	321430	333523	1.03762	2.33046	0.834146	1.57371	204250	12557	0.0614786	0.0447271	0.0191924	-52.104
339	YPL076W	GPI2	1.29024	186595	72577	0.388955	1.05401	0.556098	4.79864	38885	99120	2.54905	1.79656	1.70451	1.70451
340	YPL082C	MOT1	0.431707	26603	9287	0.349096	0.945995	0.990244	0.433429	61378	17717	0.288654	0.203442	0.215056	-4.64996
341	YNL126W-1	SPC98	3.31463	409904	730127	1.78121	4.82681	2.35366	2.11076	194197	558094	2.87385	2.02548	0.41963	-2.38305
342	YFL035C	MOB2	5.60732	405812	8239	0.0203025	0.0550166	5.12195	1.00217	404932	7329	0.0180993	0.0127563	0.231863	-4.31289
343	YGR091W	PRP31	6.49512	311810	742	0.00237965	0.00993527	2.22195	4.93996	63120	472373	7.48373	3.63229	365.596	365.596
344	YHR068W	DYS1	2.38293	524373	208170	0.396988	1.65746	2.08537	2.6546	197534	303623	1.53707	0.746029	0.450103	-2.22171
345	YNL126W-2	SPC98	2.4561	320026	338495	1.05771	4.41604	1.9	1.73796	184139	475741	2.5836	1.25397	0.283958	-3.52164
346	YGL098W-2	USE1	4.57317	526832	43223	0.0820432	0.342538	3.65366	1.99234	264429	95258	0.36024	0.174846	0.510442	-1.95909
347	YDR396W	YDR396W	1.70976	64873	157436	2.42683	2.83677	1.86098	0.811805	79912	205909	2.5767	0.934937	0.329578	-3.03418
348	YGL093W	SPC105	1.45366	46009	107445	2.3353	2.72978	2.23415	0.553958	83055	340049	4.09426	1.48558	0.544211	-1.83752
349	YLR274W	MCM5	6.16585	119826	1130	0.00943034	0.0110233	4.37805	1.5533	77143	45464	0.589347	0.213841	19.399	19.399
350	YCL017C	NFS1	1.99268	42126	196104	4.65518	5.44152	1.7561	0.819476	51406	184963	3.59808	1.30554	0.239922	-4.16802
351	YHR005C	GPA1	1.91463	67136	185064	2.75655	3.22218	2.04634	1.06235	63196	207583	3.28475	1.19185	0.369889	-2.70352
352	YHR069C	RRP4	4.97317	67693	38206	0.564401	0.659738	0.992683	1.59278	42500	344098	8.09642	2.93773	4.45288	4.45288
353	YLR305C	STT4	2.0878	91254	188855	2.06955	2.41914	1.1439	0.682344	133736	206481	1.54394	0.56021	0.231574	-4.31827
354	YDR413C	YDR413C	2.74634	95330	60136	0.630819	0.737375	3.36585	0.599089	159125	150115	0.943378	0.342298	0.464212	-2.15419
355	YGR119C	NUP57	4.73902	133731	11476	0.0858141	0.10031	2.57561	2.04366	65437	351464	5.37103	1.94884	19.4283	19.4283
356	YMR094W	CTF13	5.57561	150231	600	0.00399385	0.00466848	6.02683	0.70675	212566	1263	0.00594168	0.0021559	0.461799	-2.16544
357	YDR145W	TAF12	1.75122	78585	76351	0.971572	1.13569	2.65122	0.347312	226266	477323	2.10957	0.765441	0.67399	-1.4837
358	YIL026C	IRR1	2.40244	118172	182061	1.54064	1.80089	1.53659	0.874674	135104	207724	1.53751	0.557876	0.309779	-3.22811
359	YKR002W	PAP1	1.17561	81814	71358	0.872198	1.01953	1.63659	1.2501	65446	381025	5.82198	2.11246	2.072	2.072
360	YDR416W	SYF1	5.64878	212275	13228	0.0623154	0.0728415	4.85122	1.03985	204140	19912	0.0975409	0.035392	0.485877	-2.05813
361	YMR220W	ERG8	3.16341	120369	100964	0.838787	0.980473	2.00976	1.02139	117848	279946	2.37548	0.861928	0.879094	-1.13753
362	YHR099W	TRA1	5.66829	187576	48822	0.260279	0.304244	2.82439	1.78445	105117	362692	3.45036	1.25194	4.11492	4.11492
363	YDR353W	TRR1	2.09512	70107	153529	2.18992	2.55984	2.86585	0.940831	74516	181693	2.43831	0.884723	0.345617	-2.89338
364	YER022W	SRB4	5.39512	65445	17749	0.271205	0.317016	5.36585	0.423867	154400	53173	0.344385	0.124958	0.394168	-2.53699
365	YLR045C	STU2	2.43902	131768	313081	2.376	2.77735	2.53171	0.896649	146956	592417	4.03125	1.46271	0.526658	-1.89877
366	YDR437W	GPI19	5.12683	253906	2022	0.00796358	0.00930876	5.1878	0.691793	367026	4844	0.013198	0.00478879	0.514439	-1.94386
367	YIR010W	DSN1	4.92195	350412	16856	0.0481034	0.0562289	3.96585	0.989211	354234	147620	0.41673	0.151208	2.68915	2.68915
368	YDR361C	BCP1	2.07317	114435	204186	1.7843	2.0857	1.32683	1.1311	101171	438117	4.33046	1.57128	0.753359	-1.32739
369	YKL014C	URB1	2.90244	173069	239799	1.38557	1.61962	2.09024	0.797961	216889	723350	3.33512	1.21012	0.747168	-1.33839
370	YDR397C	NCB2	4.26829	116957	102315	0.874809	1.02258	2.92683	2.37906	49161	754761	15.3528	5.57067	5.44767	5.44767
371	YHR164C	DNA2	3.2122	185550	165483	0.891851	1.0425	1.03415	1.55295	119482	229575	1.92142	0.697174	0.668752	-1.49532
372	YDR211W	STN1	2.38293	83334	45797	0.54956	0.64239	1.11707	1.30622	63798	187268	2.93533	1.06506	1.65797	1.65797
373	YDR341C	RRS1	4.14146	257967	86867	0.336737	0.393617	2	1.89747	135953	467059	3.43544	1.24653	3.16685	3.16685
374	YPL124W	SPC29	4.46098	97154	12751	0.131245	0.153415	3.52195	1.13475	85617	352727	4.11982	1.49485	9.74384	9.74384
375	YDR182W	CDC1	1.71951	30405	250492	8.23851	3.91267	1.84878	0.417508	72825	286790	3.93807	1.69702	0.433724	-2.30561
376	YER012W	PRE1	2.19024	31937	481686	15.0824	7.16298	1.10732	0.641344	49797	43816	0.879892	0.379169	0.0529344	-18.8913
377	YKL095W	YJU2	2.65122	24059	217337	9.0335	4.29023	2.64634	0.434427	55381	284573	5.13846	2.2143	0.516126	-1.93751
378	YDR434W	GPI17	1.66098	35081	165915	4.72948	2.24615	1.74146	0.730109	48049	188864	3.93065	1.69382	0.754101	-1.32608
379	YIL048W	NEO1	3.01951	44496	171244	3.84853	1.82776	2.57317	1.00946	44079	257195	5.83486	2.5144	1.37567	1.37567
380	YDR288W	NSE3	2.28293	53985	122474	2.26867	1.07744	2.67805	0.659778	81823	543742	6.64534	2.86365	2.65782	2.65782
381	YER048C	CAJ1	3.84146	241135	220374	0.913903	0.434034	3.73415	1.00668	239535	671166	2.80195	1.20743	2.78189	2.78189
382	YKR071C	DRE2	1.76829	51970	79461	1.52898	0.726148	2.37805	0.546679	95065	228794	2.40671	1.03711	1.42824	1.42824
383	YHR166C	CDC23	3.04878	47791	124881	2.61307	1.24101	1.91951	1.1115	42997	460306	10.7055	4.61329	3.71738	3.71738
384	YML023C	NSE5	1.59756	10581	185635	17.5442	8.33215	1.47805	0.517459	20448	272646	13.3336	5.74581	0.689594	-1.45013
385	YIL115C	NUP159	4.7122	180953	7598	0.0419888	0.0199415	4.12195	0.427554	423228	601575	1.4214	0.612517	30.7157	30.7157
386	YEL058W	PCM1	5.17561	144449	2985	0.0206647	0.00981418	5.4122	0.335252	430867	62321	0.144641	0.0623295	6.35097	6.35097
387	YFR003C	YPI1	1.16829	100917	110472	1.09468	0.519891	1.6878	0.779137	129524	178976	1.3818	0.595453	1.14534	1.14534
388	YLR088W	GAA1	1.12927	15974	33729	2.11149	1.0028	1.14146	0.974797	16387	16523	1.0083	0.434502	0.43329	-2.30793
389	YJR072C	NPA3	3.34634	30125	482186	16.0062	7.60172	1.1561	0.451737	66687	717379	10.7574	4.63565	0.609816	-1.63984
390	YMR013C	SEC59	1.80244	82105	203922	2.48367	1.17956	1.8122	0.886405	92627	206971	2.23446	0.962885	0.816312	-1.22502
391	YKL196C	YKT6	2.15122	68491	143811	2.09971	0.997201	1.65366	1.02202	67015	211461	3.15543	1.35976	1.36357	1.36357
392	YHR083W	SAM35	4.09024	105872	151879	1.43455	0.681304	1.37073	0.7171	147639	175597	1.18937	0.512529	0.752277	-1.3293
393	YOR074C	CDC21	4.42683	170477	521801	3.06083	1.45366	4.31463	0.634831	268539	509504	1.89732	0.817604	0.562445	-1.77795
394	YHR186C	KOG1	2.27561	71307	146662	2.05677	0.976809	1.97805	0.682821	104430	255109	2.44287	1.0527	1.07769	1.07769
395	YLR127C	APC2	3.44878	52374	31921	0.609482	0.289458	3.43902	0.458821	114149	74759	0.654925	0.282224	0.97501	-1.02563
396	YBR011C	IPP1	4.0878	369060	80343	0.217696	0.103389	1.46341	2.82833	130487	41731	0.31981	0.137814	1.33297	1.33297
397	YPL252C	YAH1	1.43659	89347	46506	0.52051	0.247203	1.96829	0.702712	127146	170692	1.34249	0.578513	2.34024	2.34024
398	YJL069C	UTP18	5.30732	186010	4027	0.0216494	0.0102818	1.86341	1.89798	98004	116715	1.19092	0.513199	49.9133	49.9133
399	YMR288W	HSH155	5.59024	178210	3236	0.0181584	0.0279947	2.14634	0.672498	264997	121718	0.459318	0.28539	10.1944	10.1944
400	YGL145W	TIP20	1.63902	136507	155049	1.13583	1.75111	2.39024	0.964775	141491	230234	1.6272	1.01103	0.577367	-1.732
401	YIL004C	BET1	3.44634	221240	365795	1.65339	2.54902	1.22439	3.05348	72455	142312	1.96414	1.22039	0.478767	-2.0887
402	YDR299W	BFR2	2.0878	151886	218148	1.43626	2.21428	1.04146	1.18835	127813	203438	1.59168	0.988967	0.446631	-2.23899
403	YKL172W	EBP2	5.67317	244490	28699	0.117383	0.180969	1.30488	1.39066	175808	268373	1.52651	0.948473	5.24107	5.24107
404	YDL141W	BPL1	5.68049	161253	32747	0.203078	0.313086	4.57805	1.00237	160872	140702	0.874621	0.543431	1.73573	1.73573
405	YOL094C	RFC4	6.65122	230049	1228	0.00533799	0.00822958	4.48537	0.911038	252513	45296	0.179381	0.111455	13.5433	13.5433
406	YPL217C	BMS1	5.75366	379107	99186	0.261631	0.403356	3.16585	2.48058	152830	405334	2.65219	1.64789	4.08546	4.08546
407	YGR116W	SPT6	6.18537	206993	2745	0.0132613	0.020445	4.69268	1.41675	146104	80179	0.54878	0.340976	16.6777	16.6777
408	YNL026W	SAM50	5.27073	78640	33238	0.42266	0.651615	3.03659	1.02098	77024	227150	2.94908	1.83236	2.81203	2.81203
409	YDR246W	TRS23	3.77561	162529	275324	1.694	2.61164	1.13659	1.63634	99325	600898	6.04982	3.75895	1.43931	1.43931
410	YIL144W	TID3	1.85366	149926	324638	2.16532	3.33827	1.78049	0.611376	245227	435545	1.77609	1.10354	0.330573	-3.02505
411	YGL112C	TAF6	2.87073	171326	263795	1.53973	2.37379	1.03659	1.63253	104945	249165	2.37424	1.4752	0.621451	-1.60914
412	YMR309c	TAD3	0.239024	14746	12897	0.87461	1.34839	0.741463	0.151538	97309	48244	0.495781	0.308046	0.228455	-4.37723
413	YFL008w	SMC1	2.09756	85868	523941	6.1017	9.6457	2.22439	0.727239	118074	289977	2.45589	1	0.103673	-9.6457
414	YPR162C	ORC4	1.84146	93039	158420	1.70273	2.69171	2.36098	0.91332	101869	104971	1.03045	0.419583	0.15588	-6.41519
415	YMR033W	ARP9	3.89024	156173	27603	0.176746	0.279404	1.12195	2.30025	67894	102906	1.51569	0.617163	2.20885	2.20885
416	YKL193C	SDS22	1.47073	80386	104763	1.30325	2.0602	1.1439	1.07106	75053	77204	1.02866	0.418854	0.203307	-4.91867
417	YOL097C	WRS1	5.04878	99897	34434	0.344695	0.544901	1.5122	3.99077	25032	116525	4.65504	1.89546	3.47854	3.47854
418	YIL126W	STH1	4.00488	254071	122953	0.483932	0.765009	0.773171	4.33117	58661	176756	3.01318	1.22692	1.60379	1.60379
419	YJL074C	SMC3	2.44878	33395	218082	6.53038	10.3234	2.8878	0.88391	37781	447426	11.8426	4.82213	0.467108	-2.14083
420	YGL091C	NBP35	1.7439	62440	154706	2.47767	3.91676	2.04634	0.495339	126055	277047	2.19783	0.89492	0.228485	-4.37666
421	YFR031C-2	SMC2	2.06341	210887	290361	1.37686	2.17656	2.35854	1.34691	156571	522090	3.33453	1.35777	0.623812	-1.60305
422	YOR249C	APC5	5.19024	221565	10196	0.0460181	0.0727464	3.71707	1.01642	217986	185390	0.850467	0.346297	4.76033	4.76033
423	YDR339C	FCF1	6.42439	189169	743	0.00392771	0.006209	1.08537	2.52805	74828	137578	1.83859	0.748644	120.574	120.574
424	YDR087C	RRP1	4.3878	217632	25418	0.116793	0.18463	2.48049	2.43641	89325	250200	2.80101	1.14053	6.17737	6.17737
425	YKL045W	PRI2	1.23659	101974	64507	0.632583	1	1.49268	0.578625	176235	481223	2.73058	1.11185	1.11185	1.11185
426	YPL083C	SEN54	5.73415	219555	1760	0.00801622	0.321753	5.64146	1.14814	191227	613	0.00320561	0.00258015	0.00801904	-124.703
427	YOR148C	SPP2	4.4561	9007	3639	0.404019	16.2164	2.89512	0.517614	17401	7021	0.403483	0.324757	0.0200264	-49.934
428	YNL039W	TFC5	6.5122	296874	9114	0.0306999	1.23223	3.75854	2.0927	141862	113374	0.799185	0.643253	0.522025	-1.91562
429	YPL266W-1	DIM1	2.02927	158072	525498	3.32442	133.435	1.48049	2.03104	77828	184608	2.372	1.90919	0.014308	-69.8909
430	YDR472W	TRS31	1.4439	74964	121432	1.61987	65.0181	1.85122	1.06418	70443	256547	3.64191	2.93132	0.0450847	-22.1805
431	YML093W	UTP14	5.15122	293191	1423	0.00485349	0.194808	2.9439	2.45525	119414	36654	0.306949	0.247059	1.26821	1.26821
432	YFR028c	CDC14	6.11463	804608	62373	0.0775197	3.11147	4.1439	2.72984	294746	146601	0.497381	0.400335	0.128664	-7.77218
433	YLR141W	RRN5	5.94878	193743	744	0.00384014	0.154135	3.82195	1.52681	126894	64769	0.510418	0.410828	2.66538	2.66538
434	YJL125C	GCD14	6.17805	202587	2698	0.0133177	0.534545	5.31951	0.649507	311909	9559	0.0306468	0.0246671	0.0461461	-21.6703
435	YMR281W	GPI12	5.67805	142936	106779	0.747041	29.9846	1.77561	1.71645	83274	174836	2.09953	1.68988	0.0563583	-17.7436
436	YNL007C	SIS1	6.32439	267679	6669	0.0249142	1	3.19512	2.60649	102697	425993	4.14806	3.33871	3.33871	3.33871
437	YPL266W-2	DIM1	6.71463	351832	2200	0.00625298	0.250981	1.13659	4.25072	82770	109799	1.32656	1.06773	4.25421	4.25421
438	YJL156C	SSY5	6.54878	5587	436	0.0780383	3.13229	5.13902	0.624734	8943	13100	1.46483	1.17902	0.37641	-2.65668
439	YOR353C	SOG2	5.39756	138463	1900	0.0137221	0.550774	4.84146	1.30183	106360	6111	0.0574558	0.0462454	0.0839643	-11.9098
440	YOR257W	CDC31	6.45854	149172	1749	0.0117247	0.470605	3.12195	0.965946	154431	191867	1.24241	1	2.12493	2.12493
441	YOR207C	RET1	6.28537	141741	853	0.00601802	0.24155	0.753659	3.60297	39340	125737	3.19616	2.57254	10.6502	10.6502
442	YFR050C	PRE4	4.77561	220922	20156	0.0912358	3.66201	1.51707	3.3436	66073	254076	3.84538	3.09509	0.845191	-1.18316
443	YJR057W	CDC8	2.00976	68752	353990	5.1488	19.1966	2.09268	0.35887	191579	862989	4.50461	3.4755	0.181048	-5.52339
444	YKL089W	MIF2	5.61707	56629	5697	0.100602	0.375081	5.92195	0.22412	252673	4731	0.0187238	0.0144462	0.0385149	-25.9639
445	YKL012W	PRP40	1.35854	52604	212714	4.04368	15.0763	2.78293	0.154512	340452	441261	1.2961	1	0.0663292	-15.0763
446	YLR129W	DIP2	6.45854	159094	1813	0.0113958	0.0424876	2.06098	1.13949	139619	1203152	8.61739	6.64869	156.486	156.486
447	YJR046W	TAH11	4.78537	168077	202200	1.20302	4.48529	3.37561	1.06961	157139	563766	3.58769	2.76806	0.617141	-1.62037
448	YGR185C	TYS1	6.16341	166249	18729	0.112656	0.420023	2.53902	1.50283	110624	40890	0.36963	0.285186	0.678976	-1.47281
449	YKL153W	YKL153W	5.80732	127314	478	0.0037545	0.0139981	5.95366	0.286655	444137	1122	0.00252625	0.00194911	0.139241	-7.1818
450	YGR277C	CAB4	4.82683	103855	27640	0.26614	0.992267	4.25854	0.405768	255947	49712	0.194228	0.149855	0.151023	-6.62151
451	YKR063C	LAS1	4.36098	62757	19639	0.312937	1.16674	4.3439	0.341983	183509	102631	0.55927	0.431501	0.369834	-2.70392
452	YGR047C	TFC4	4.93902	27437	7359	0.268214	1	2.56829	0.291576	94099	122540	1.30225	1.00474	1.00474	1.00474
453	YGR013W	SNU71	2.32683	96621	270115	2.79561	10.4231	2.69756	0.350489	275675	336949	1.22227	0.943034	0.0904757	-11.0527
454	YNL048W	ALG11	4.02683	61522	97765	1.58911	5.92476	0.880488	2.01355	30554	345879	11.3203	8.73407	1.47416	1.47416
455	YLR397C	AFG2	7	183653	475	0.0025864	0.00964303	1.8561	3.58669	51204	257833	5.03541	3.88504	402.885	402.885
