# Supplementary material for: Systematic Identification of Novel, Essential Host Genes Affecting Bromovirus RNA Replication
Source: PLoS One. 2011 Aug 22;6(8):e23988. doi: 10.1371/journal.pone.0023988 (PMC3161824; doi:10.1371/journal.pone.0023988)
Supplement: Table S5 — Negative-strand RNA3 levels for essential yeast genes confirmed to enhance BMV RNA accumulation in secondary validation testing. (XLSX) [file pone.0023988.s005.xlsx]

## Sheet: Sheet1
Table S5. Negative-strand RNA3 levels for essential yeast genes confirmed to enhance BMV RNA accumulation in secondary validation testing.
ORF	Gene	(-)RNA3 (average % untreated)
YJL069C	UTP18	501 ± 110
YOR340C	RPA43	265 ± 97
YNL207W	RIO2	263 ± 164
YKL018W	SWD2	220 ± 85
YOR122C	PFY1	219 ± 87
YGR251W	N/Aa	198 ± 63
YGR103W	NOP7	198 ± 160
YLR359W	ADE13	194 ± 99
YBR070C	ALG14	185 ± 61
YDR324C	UTP4	185 ± 55
YGR119C	NUP57	177 ± 41
YKL078W	DHR2	176 ± 26
YGR116W	SPT6	175 ± 23
YMR128W	ECM16	139 ± 67
YOR204W	DED1	137 ± 41
YLR196W	PWP1	137 ± 32
YDL132W	CDC53	135 ± 16
YGL044C	RNA15	132 ± 38
YPL124W	SPC29	127 ± 71
aORF not annotated in Saccharomyces Genome Database.
