# Supplementary material for: Systematic Identification of Novel, Essential Host Genes Affecting Bromovirus RNA Replication
Source: PLoS One. 2011 Aug 22;6(8):e23988. doi: 10.1371/journal.pone.0023988 (PMC3161824; doi:10.1371/journal.pone.0023988)
Supplement: Table S6 — Negative-strand RNA3 levels for essential yeast genes confirmed to inhibit BMV RNA accumulation in secondary validation testing. (XLSX) [file pone.0023988.s006.xlsx]

## Sheet: Sheet1
Table S6. Negative-strand RNA3 levels for essential yeast genes confirmed to inhibit BMV RNA accumulation in secondary validation testing.
ORF	Gene	(-)RNA3 (average % untreated)
YGL048C	RPT6	18 ± 9
YGL073W	HSF1	18 ± 9
YER012W	PRE1	55 ± 29
YGL018C	JAC1	63 ± 18
YJR017C	ESS1	92 ± 15
